# Supplementary material for: Experimental data of CaTiO3 photocatalyst for degradation of organic pollutants (Brilliant green dye) – Green synthesis, characterization and kinetic study
Source: Data Brief. 2020 Jul 31;32:106099. doi: 10.1016/j.dib.2020.106099 (PMC7451799; doi:10.1016/j.dib.2020.106099)
Supplement: Supplementary file 1 [file mmc1.zip]

Archive with 29 entries (25 files):
- All RAW Data for Data in Brief/FTIR/
- All RAW Data for Data in Brief/FTIR/FTIR CaTiO3 (1_1).txt
- All RAW Data for Data in Brief/FTIR/FTIR CaTiO3 (1_3).txt
- All RAW Data for Data in Brief/FTIR/FTIR CaTiO3 (2_5).txt
- All RAW Data for Data in Brief/FTIR/FTIR CaTiO3 (2_7).txt
- All RAW Data for Data in Brief/Photocatalytic test and analysis/
- All RAW Data for Data in Brief/Photocatalytic test and analysis/Selected representatve data of photocatalytic test.xlsx
- All RAW Data for Data in Brief/SEM/
- All RAW Data for Data in Brief/SEM/SEM CaTiO3 (1_1) _ 1st.bmp
- All RAW Data for Data in Brief/SEM/SEM CaTiO3 (1_1) _ 2nd.bmp
- All RAW Data for Data in Brief/SEM/SEM CaTiO3 (1_1) _ 3rd.bmp
- All RAW Data for Data in Brief/SEM/SEM CaTiO3 (1_3) _ 1st.bmp
- All RAW Data for Data in Brief/SEM/SEM CaTiO3 (1_3) _ 2nd.bmp
- All RAW Data for Data in Brief/SEM/SEM CaTiO3 (1_3) _ 3rd.bmp
- All RAW Data for Data in Brief/SEM/SEM CaTiO3 (2_5) _ 10kx.tif
- All RAW Data for Data in Brief/SEM/SEM CaTiO3 (2_7) _ 20kx.tiff
- All RAW Data for Data in Brief/SEM/SEM_CaTiO3 (2_5) _ 20kx.tif
- All RAW Data for Data in Brief/SEM/SEM_CaTiO3 (2_5) _ 50kx.tif
- All RAW Data for Data in Brief/SEM/SEM_CaTiO3 (2_7) _ 100kx.tif
- All RAW Data for Data in Brief/SEM/SEM_CaTiO3 (2_7) _ 10kx.tiff
- All RAW Data for Data in Brief/XRD/
- All RAW Data for Data in Brief/XRD/XRD_CaTiO3 (1_1).csv
- All RAW Data for Data in Brief/XRD/XRD_CaTiO3 (1_1).pdf
- All RAW Data for Data in Brief/XRD/XRD_CaTiO3 (1_3).csv
- All RAW Data for Data in Brief/XRD/XRD_CaTiO3 (1_3).pdf
- All RAW Data for Data in Brief/XRD/XRD_CaTiO3 (2_5).csv
- All RAW Data for Data in Brief/XRD/XRD_CaTiO3 (2_5).pdf
- All RAW Data for Data in Brief/XRD/XRD_CaTiO3 (2_7).csv
- All RAW Data for Data in Brief/XRD/XRD_CaTiO3 (2_7).pdf
