# Supplementary material for: Experimental data of CaTiO3 photocatalyst for degradation of organic pollutants (Brilliant green dye) – Green synthesis, characterization and kinetic study
Source: Data Brief. 2020 Jul 31;32:106099. doi: 10.1016/j.dib.2020.106099 (PMC7451799; doi:10.1016/j.dib.2020.106099)
Supplement: Supplementary file 1 [file mmc1.zip › All RAW Data for Data in Brief/FTIR/FTIR CaTiO3 (1_1).txt]

##YUNITS=%T
399.264912 24.870017 
401.193728 25.421966 
403.122544 25.913535 
405.051360 26.024212 
406.980176 25.720305 
408.908992 25.773190 
410.837808 25.737347 
412.766624 25.961074 
414.695440 26.111733 
416.624256 26.217345 
418.553072 26.421482 
420.481888 26.339376 
422.410704 25.957672 
424.339520 26.600533 
426.268336 26.436822 
428.197152 25.922137 
430.125968 26.357066 
432.054784 26.771480 
433.983600 25.977912 
435.912416 25.550670 
437.841232 25.820372 
439.770048 25.377513 
441.698864 25.194723 
443.627680 25.514219 
445.556496 25.605878 
447.485312 25.439032 
449.414128 25.635633 
451.342944 25.917575 
453.271760 25.912313 
455.200576 25.937915 
457.129392 25.847160 
459.058208 25.549932 
460.987024 25.456209 
462.915840 25.708583 
464.844656 25.787950 
466.773472 25.706550 
468.702288 25.362258 
470.631104 25.246355 
472.559920 25.697773 
474.488736 25.854495 
476.417552 25.501886 
478.346368 25.291453 
480.275184 25.164524 
482.204000 25.216692 
484.132816 25.365498 
486.061632 25.143066 
487.990448 25.061778 
489.919264 24.918022 
491.848080 24.973784 
493.776896 24.949506 
495.705712 24.822534 
497.634528 24.718760 
499.563344 24.856435 
501.492160 25.046261 
503.420976 25.123790 
505.349792 24.894190 
507.278608 24.859227 
509.207424 24.821299 
511.136240 24.979821 
513.065056 24.857708 
514.993872 24.640426 
516.922688 24.720674 
518.851504 24.879664 
520.780320 24.968392 
522.709136 25.009736 
524.637952 24.676719 
526.566768 24.746669 
528.495584 24.895241 
530.424400 24.782606 
532.353216 24.555151 
534.282032 24.409726 
536.210848 24.517363 
538.139664 24.682647 
540.068480 24.847410 
541.997296 24.808504 
543.926112 24.626526 
545.854928 24.554167 
547.783744 24.392539 
549.712560 24.439172 
551.641376 24.603792 
553.570192 24.617616 
555.499008 24.489665 
557.427824 24.614955 
559.356640 24.663541 
561.285456 24.626960 
563.214272 24.673951 
565.143088 24.881457 
567.071904 24.852948 
569.000720 24.803626 
570.929536 24.720271 
572.858352 24.743637 
574.787168 24.715142 
576.715984 24.717162 
578.644800 24.643234 
580.573616 24.644099 
582.502432 24.583498 
584.431248 24.631378 
586.360064 24.699344 
588.288880 24.775134 
590.217696 24.713094 
592.146512 24.871182 
594.075328 24.717555 
596.004144 24.452887 
597.932960 24.474105 
599.861776 24.589017 
601.790592 24.677156 
603.719408 24.612835 
605.648224 24.625195 
607.577040 24.703938 
609.505856 24.704662 
611.434672 24.703276 
613.363488 24.663082 
615.292304 24.642873 
617.221120 24.604705 
619.149936 24.594530 
621.078752 24.540136 
623.007568 24.533465 
624.936384 24.527906 
626.865200 24.520543 
628.794016 24.532767 
630.722832 24.491343 
632.651648 24.429766 
634.580464 24.373086 
636.509280 24.340607 
638.438096 24.308112 
640.366912 24.250177 
642.295728 24.185856 
644.224544 24.135045 
646.153360 24.083143 
648.082176 23.990666 
650.010992 23.961602 
651.939808 23.876447 
653.868624 23.848726 
655.797440 23.888434 
657.726256 23.908023 
659.655072 23.890814 
661.583888 23.880593 
663.512704 23.860107 
665.441520 23.671652 
667.370336 23.761948 
669.299152 24.245385 
671.227968 23.702330 
673.156784 23.611245 
675.085600 23.630999 
677.014416 23.686837 
678.943232 23.586246 
680.872048 23.557694 
682.800864 23.544821 
684.729680 23.560582 
686.658496 23.522762 
688.587312 23.505580 
690.516128 23.479703 
692.444944 23.486423 
694.373760 23.449786 
696.302576 23.479503 
698.231392 23.493896 
700.160208 23.500804 
702.089024 23.472600 
704.017840 23.458339 
705.946656 23.453697 
707.875472 23.460975 
709.804288 23.458979 
711.733104 23.491422 
713.661920 23.504042 
715.590736 23.547926 
717.519552 23.486686 
719.448368 23.446780 
721.377184 23.462897 
723.306000 23.424708 
725.234816 23.390264 
727.163632 23.437908 
729.092448 23.339000 
731.021264 23.260983 
732.950080 23.221744 
734.878896 23.264871 
736.807712 23.252661 
738.736528 23.213886 
740.665344 23.141741 
742.594160 23.133349 
744.522976 23.057146 
746.451792 23.016362 
748.380608 22.990333 
750.309424 23.024614 
752.238240 23.020974 
754.167056 23.016169 
756.095872 23.054602 
758.024688 23.130270 
759.953504 23.123344 
761.882320 23.110634 
763.811136 23.182791 
765.739952 23.250608 
767.668768 23.284822 
769.597584 23.396513 
771.526400 23.502470 
773.455216 23.576622 
775.384032 23.626366 
777.312848 23.731568 
779.241664 23.810973 
781.170480 23.877026 
783.099296 23.909625 
785.028112 23.991815 
786.956928 24.067860 
788.885744 24.199252 
790.814560 24.282658 
792.743376 24.368258 
794.672192 24.484596 
796.601008 24.611491 
798.529824 24.671767 
800.458640 24.736548 
802.387456 24.800094 
804.316272 24.891395 
806.245088 24.986207 
808.173904 25.101805 
810.102720 25.214764 
812.031536 25.381935 
813.960352 25.550723 
815.889168 25.788259 
817.817984 25.985588 
819.746800 26.166977 
821.675616 26.422306 
823.604432 26.731040 
825.533248 26.982412 
827.462064 27.225125 
829.390880 27.587471 
831.319696 27.989326 
833.248512 28.319127 
835.177328 28.733865 
837.106144 29.105351 
839.034960 29.544407 
840.963776 29.953097 
842.892592 30.370638 
844.821408 30.798250 
846.750224 31.280868 
848.679040 31.686563 
850.607856 32.076281 
852.536672 32.460393 
854.465488 32.868648 
856.394304 33.236711 
858.323120 33.557236 
860.251936 33.856457 
862.180752 34.113974 
864.109568 34.357855 
866.038384 34.697163 
867.967200 34.961127 
869.896016 35.082004 
871.824832 35.009384 
873.753648 34.947991 
875.682464 35.034342 
877.611280 35.409528 
879.540096 36.067171 
881.468912 36.917543 
883.397728 37.583296 
885.326544 38.040349 
887.255360 38.334669 
889.184176 38.596749 
891.112992 38.823070 
893.041808 38.998764 
894.970624 39.102121 
896.899440 39.233524 
898.828256 39.354533 
900.757072 39.493695 
902.685888 39.642781 
904.614704 39.750081 
906.543520 39.808008 
908.472336 39.865957 
910.401152 39.908277 
912.329968 40.006250 
914.258784 40.065235 
916.187600 40.192729 
918.116416 40.312507 
920.045232 40.367665 
921.974048 40.427615 
923.902864 40.508912 
925.831680 40.612995 
927.760496 40.745579 
929.689312 40.885642 
931.618128 41.015664 
933.546944 41.093399 
935.475760 41.215950 
937.404576 41.365392 
939.333392 41.481278 
941.262208 41.558685 
943.191024 41.682585 
945.119840 41.843303 
947.048656 42.017209 
948.977472 42.161150 
950.906288 42.304633 
952.835104 42.451356 
954.763920 42.630700 
956.692736 42.800773 
958.621552 42.940280 
960.550368 43.036389 
962.479184 43.138864 
964.408000 43.322945 
966.336816 43.590827 
968.265632 43.774413 
970.194448 43.918732 
972.123264 44.094187 
974.052080 44.272578 
975.980896 44.434199 
977.909712 44.603763 
979.838528 44.755430 
981.767344 44.934363 
983.696160 45.119228 
985.624976 45.366474 
987.553792 45.618965 
989.482608 45.878962 
991.411424 46.131210 
993.340240 46.405640 
995.269056 46.678716 
997.197872 46.983893 
999.126688 47.223964 
1001.055504 47.414495 
1002.984320 47.625957 
1004.913136 47.852520 
1006.841952 48.061731 
1008.770768 48.256351 
1010.699584 48.420170 
1012.628400 48.532002 
1014.557216 48.594379 
1016.486032 48.670106 
1018.414848 48.754179 
1020.343664 48.827062 
1022.272480 48.772602 
1024.201296 48.660530 
1026.130112 48.475019 
1028.058928 48.244047 
1029.987744 47.956263 
1031.916560 47.546180 
1033.845376 47.113283 
1035.774192 46.827677 
1037.703008 46.534342 
1039.631824 46.281937 
1041.560640 46.073180 
1043.489456 45.843045 
1045.418272 45.561858 
1047.347088 45.303259 
1049.275904 45.081185 
1051.204720 44.951870 
1053.133536 44.800951 
1055.062352 44.631251 
1056.991168 44.472952 
1058.919984 44.452232 
1060.848800 44.503914 
1062.777616 44.621564 
1064.706432 44.786842 
1066.635248 44.992114 
1068.564064 45.197080 
1070.492880 45.466024 
1072.421696 45.761250 
1074.350512 46.073564 
1076.279328 46.439262 
1078.208144 46.884672 
1080.136960 47.275597 
1082.065776 47.612292 
1083.994592 47.775300 
1085.923408 47.676822 
1087.852224 47.401024 
1089.781040 47.143906 
1091.709856 47.000770 
1093.638672 47.014069 
1095.567488 47.015990 
1097.496304 47.103496 
1099.425120 47.304187 
1101.353936 47.622351 
1103.282752 47.913652 
1105.211568 48.232784 
1107.140384 48.609129 
1109.069200 48.928699 
1110.998016 49.170852 
1112.926832 49.456603 
1114.855648 49.655061 
1116.784464 49.811259 
1118.713280 49.909159 
1120.642096 49.969799 
1122.570912 50.010761 
1124.499728 50.090045 
1126.428544 50.182793 
1128.357360 50.343359 
1130.286176 50.507200 
1132.214992 50.649113 
1134.143808 50.787241 
1136.072624 51.019369 
1138.001440 51.248034 
1139.930256 51.486198 
1141.859072 51.716557 
1143.787888 51.944781 
1145.716704 52.186447 
1147.645520 52.432276 
1149.574336 52.645718 
1151.503152 52.822102 
1153.431968 52.998564 
1155.360784 53.131620 
1157.289600 53.172280 
1159.218416 53.274077 
1161.147232 53.423495 
1163.076048 53.572706 
1165.004864 53.697124 
1166.933680 53.839169 
1168.862496 53.959807 
1170.791312 54.126808 
1172.720128 54.310104 
1174.648944 54.551456 
1176.577760 54.750462 
1178.506576 54.978384 
1180.435392 55.212650 
1182.364208 55.445283 
1184.293024 55.673995 
1186.221840 55.913589 
1188.150656 56.156704 
1190.079472 56.395752 
1192.008288 56.604956 
1193.937104 56.791639 
1195.865920 56.960431 
1197.794736 57.169979 
1199.723552 57.405861 
1201.652368 57.693253 
1203.581184 57.972282 
1205.510000 58.264185 
1207.438816 58.591826 
1209.367632 58.942136 
1211.296448 59.252675 
1213.225264 59.554979 
1215.154080 59.791861 
1217.082896 59.973987 
1219.011712 60.199079 
1220.940528 60.436802 
1222.869344 60.606001 
1224.798160 60.795115 
1226.726976 60.992346 
1228.655792 61.210551 
1230.584608 61.418277 
1232.513424 61.613224 
1234.442240 61.808940 
1236.371056 62.016708 
1238.299872 62.205652 
1240.228688 62.379064 
1242.157504 62.523365 
1244.086320 62.701038 
1246.015136 62.856405 
1247.943952 62.987650 
1249.872768 63.105439 
1251.801584 63.234636 
1253.730400 63.354889 
1255.659216 63.513402 
1257.588032 63.652224 
1259.516848 63.742433 
1261.445664 63.852833 
1263.374480 63.970770 
1265.303296 64.061983 
1267.232112 64.147691 
1269.160928 64.206214 
1271.089744 64.351175 
1273.018560 64.492984 
1274.947376 64.572345 
1276.876192 64.639458 
1278.805008 64.719722 
1280.733824 64.822799 
1282.662640 64.923293 
1284.591456 64.986427 
1286.520272 65.006188 
1288.449088 65.077537 
1290.377904 65.217740 
1292.306720 65.313167 
1294.235536 65.349701 
1296.164352 65.361587 
1298.093168 65.391574 
1300.021984 65.434090 
1301.950800 65.484575 
1303.879616 65.498587 
1305.808432 65.464598 
1307.737248 65.426425 
1309.666064 65.406928 
1311.594880 65.315442 
1313.523696 65.243616 
1315.452512 65.200051 
1317.381328 65.123100 
1319.310144 65.095038 
1321.238960 65.072103 
1323.167776 65.001780 
1325.096592 64.916728 
1327.025408 64.778243 
1328.954224 64.597983 
1330.883040 64.430236 
1332.811856 64.225832 
1334.740672 63.895384 
1336.669488 63.447905 
1338.598304 63.023492 
1340.527120 62.924294 
1342.455936 62.807339 
1344.384752 62.515597 
1346.313568 62.018206 
1348.242384 61.437315 
1350.171200 60.841529 
1352.100016 60.428037 
1354.028832 59.690958 
1355.957648 59.238012 
1357.886464 58.637963 
1359.815280 57.838191 
1361.744096 56.975601 
1363.672912 56.509028 
1365.601728 56.047634 
1367.530544 55.343510 
1369.459360 54.637057 
1371.388176 53.864412 
1373.316992 53.158923 
1375.245808 52.653642 
1377.174624 52.023932 
1379.103440 51.591542 
1381.032256 51.238144 
1382.961072 50.768410 
1384.889888 49.959790 
1386.818704 49.155152 
1388.747520 48.654362 
1390.676336 48.045122 
1392.605152 47.294190 
1394.533968 46.805080 
1396.462784 46.388815 
1398.391600 46.149160 
1400.320416 45.996151 
1402.249232 45.458543 
1404.178048 45.150779 
1406.106864 44.933199 
1408.035680 44.492791 
1409.964496 44.092853 
1411.893312 43.822447 
1413.822128 43.448419 
1415.750944 42.874847 
1417.679760 42.689912 
1419.608576 43.310253 
1421.537392 43.114494 
1423.466208 43.020132 
1425.395024 43.030866 
1427.323840 42.830232 
1429.252656 42.938315 
1431.181472 42.963963 
1433.110288 42.633161 
1435.039104 42.411116 
1436.967920 43.027703 
1438.896736 43.018511 
1440.825552 42.790680 
1442.754368 42.654444 
1444.683184 42.491790 
1446.612000 42.424321 
1448.540816 42.484602 
1450.469632 42.322006 
1452.398448 42.070233 
1454.327264 41.487278 
1456.256080 41.895664 
1458.184896 42.495386 
1460.113712 42.093251 
1462.042528 41.722941 
1463.971344 41.746828 
1465.900160 41.840756 
1467.828976 41.544978 
1469.757792 41.017444 
1471.686608 41.131753 
1473.615424 41.457514 
1475.544240 41.357697 
1477.473056 41.344741 
1479.401872 41.205614 
1481.330688 41.258015 
1483.259504 41.170705 
1485.188320 41.071976 
1487.117136 41.029858 
1489.045952 41.497219 
1490.974768 42.041238 
1492.903584 41.752628 
1494.832400 41.577596 
1496.761216 42.320075 
1498.690032 42.719893 
1500.618848 42.722975 
1502.547664 42.455686 
1504.476480 42.136614 
1506.405296 43.240584 
1508.334112 43.999144 
1510.262928 43.915204 
1512.191744 44.212117 
1514.120560 44.185334 
1516.049376 44.900747 
1517.978192 45.648677 
1519.907008 45.934695 
1521.835824 47.366142 
1523.764640 47.566572 
1525.693456 47.899366 
1527.622272 48.619008 
1529.551088 49.006549 
1531.479904 49.540040 
1533.408720 50.728294 
1535.337536 51.435459 
1537.266352 51.647356 
1539.195168 53.207951 
1541.123984 54.829419 
1543.052800 54.763750 
1544.981616 55.494393 
1546.910432 56.197737 
1548.839248 56.894743 
1550.768064 57.877885 
1552.696880 58.653378 
1554.625696 59.532399 
1556.554512 60.117747 
1558.483328 61.754962 
1560.412144 62.933342 
1562.340960 63.182156 
1564.269776 63.909031 
1566.198592 64.629648 
1568.127408 65.325239 
1570.056224 66.436569 
1571.985040 66.774812 
1573.913856 67.146128 
1575.842672 68.141511 
1577.771488 68.494465 
1579.700304 68.712673 
1581.629120 69.137602 
1583.557936 69.429416 
1585.486752 69.724687 
1587.415568 69.933483 
1589.344384 70.148010 
1591.273200 70.348337 
1593.202016 70.553115 
1595.130832 70.725440 
1597.059648 70.862520 
1598.988464 71.011576 
1600.917280 71.071414 
1602.846096 71.122469 
1604.774912 71.139238 
1606.703728 71.148296 
1608.632544 71.179120 
1610.561360 71.189553 
1612.490176 71.198600 
1614.418992 71.271958 
1616.347808 71.451898 
1618.276624 71.347304 
1620.205440 71.210383 
1622.134256 71.243104 
1624.063072 71.297003 
1625.991888 71.257320 
1627.920704 71.265212 
1629.849520 71.196120 
1631.778336 71.111671 
1633.707152 71.131946 
1635.635968 71.460316 
1637.564784 71.339086 
1639.493600 71.176789 
1641.422416 71.157432 
1643.351232 71.172291 
1645.280048 71.431501 
1647.208864 71.858217 
1649.137680 71.711776 
1651.066496 71.433037 
1652.995312 71.705916 
1654.924128 71.688550 
1656.852944 71.718543 
1658.781760 71.762810 
1660.710576 71.950336 
1662.639392 72.228553 
1664.568208 72.375396 
1666.497024 72.401604 
1668.425840 72.652225 
1670.354656 72.989497 
1672.283472 73.091502 
1674.212288 73.215612 
1676.141104 73.454929 
1678.069920 73.544995 
1679.998736 73.658864 
1681.927552 73.891022 
1683.856368 74.359397 
1685.785184 74.588174 
1687.714000 74.658102 
1689.642816 74.939542 
1691.571632 75.271016 
1693.500448 75.409032 
1695.429264 75.715551 
1697.358080 76.041597 
1699.286896 76.031870 
1701.215712 76.207216 
1703.144528 76.478614 
1705.073344 76.737199 
1707.002160 76.938443 
1708.930976 77.047615 
1710.859792 77.204070 
1712.788608 77.314720 
1714.717424 77.467060 
1716.646240 77.678894 
1718.575056 77.827881 
1720.503872 77.956872 
1722.432688 78.056169 
1724.361504 78.242085 
1726.290320 78.403193 
1728.219136 78.372457 
1730.147952 78.404496 
1732.076768 78.427756 
1734.005584 78.497956 
1735.934400 78.669374 
1737.863216 78.740036 
1739.792032 78.822032 
1741.720848 78.741649 
1743.649664 78.653800 
1745.578480 78.734408 
1747.507296 78.772577 
1749.436112 78.625781 
1751.364928 78.624054 
1753.293744 78.839560 
1755.222560 78.859735 
1757.151376 78.847360 
1759.080192 78.923932 
1761.009008 78.959630 
1762.937824 79.053803 
1764.866640 79.083577 
1766.795456 78.978371 
1768.724272 79.106212 
1770.653088 79.404888 
1772.581904 79.464991 
1774.510720 79.327790 
1776.439536 79.271620 
1778.368352 79.263421 
1780.297168 79.265615 
1782.225984 79.263615 
1784.154800 79.175602 
1786.083616 79.201636 
1788.012432 79.215017 
1789.941248 79.100973 
1791.870064 79.124081 
1793.798880 79.176043 
1795.727696 79.197348 
1797.656512 79.400036 
1799.585328 79.516859 
1801.514144 79.613298 
1803.442960 79.927731 
1805.371776 80.157985 
1807.300592 80.250847 
1809.229408 80.369294 
1811.158224 80.447282 
1813.087040 80.560835 
1815.015856 80.658808 
1816.944672 80.703052 
1818.873488 80.833042 
1820.802304 80.924743 
1822.731120 80.941586 
1824.659936 80.956196 
1826.588752 81.136236 
1828.517568 81.239778 
1830.446384 81.243869 
1832.375200 81.266462 
1834.304016 81.314118 
1836.232832 81.360173 
1838.161648 81.433990 
1840.090464 81.497673 
1842.019280 81.469218 
1843.948096 81.443506 
1845.876912 81.499925 
1847.805728 81.606453 
1849.734544 81.759003 
1851.663360 81.855705 
1853.592176 81.870769 
1855.520992 81.886559 
1857.449808 81.863656 
1859.378624 81.848992 
1861.307440 81.893803 
1863.236256 81.981012 
1865.165072 82.016462 
1867.093888 81.952293 
1869.022704 81.845340 
1870.951520 81.940216 
1872.880336 82.046512 
1874.809152 82.068726 
1876.737968 82.080678 
1878.666784 82.107884 
1880.595600 82.137581 
1882.524416 82.160393 
1884.453232 82.176603 
1886.382048 82.190032 
1888.310864 82.133996 
1890.239680 82.129332 
1892.168496 82.182078 
1894.097312 82.189852 
1896.026128 82.227072 
1897.954944 82.264359 
1899.883760 82.288546 
1901.812576 82.290876 
1903.741392 82.295829 
1905.670208 82.282830 
1907.599024 82.242933 
1909.527840 82.252570 
1911.456656 82.318010 
1913.385472 82.358317 
1915.314288 82.332983 
1917.243104 82.257202 
1919.171920 82.268417 
1921.100736 82.214362 
1923.029552 82.188985 
1924.958368 82.307562 
1926.887184 82.375529 
1928.816000 82.396472 
1930.744816 82.404957 
1932.673632 82.419326 
1934.602448 82.449180 
1936.531264 82.470072 
1938.460080 82.473399 
1940.388896 82.417327 
1942.317712 82.376838 
1944.246528 82.474086 
1946.175344 82.529966 
1948.104160 82.549895 
1950.032976 82.557493 
1951.961792 82.561959 
1953.890608 82.546009 
1955.819424 82.570287 
1957.748240 82.585799 
1959.677056 82.584298 
1961.605872 82.595589 
1963.534688 82.598323 
1965.463504 82.539980 
1967.392320 82.519381 
1969.321136 82.610079 
1971.249952 82.652718 
1973.178768 82.654692 
1975.107584 82.646930 
1977.036400 82.648258 
1978.965216 82.637070 
1980.894032 82.635094 
1982.822848 82.619244 
1984.751664 82.592882 
1986.680480 82.514177 
1988.609296 82.456227 
1990.538112 82.397178 
1992.466928 82.446166 
1994.395744 82.632315 
1996.324560 82.696881 
1998.253376 82.704061 
2000.182192 82.708587 
2002.111008 82.708765 
2004.039824 82.703730 
2005.968640 82.721825 
2007.897456 82.767171 
2009.826272 82.813467 
2011.755088 82.844184 
2013.683904 82.866366 
2015.612720 82.834460 
2017.541536 82.833617 
2019.470352 82.904443 
2021.399168 82.932655 
2023.327984 82.939312 
2025.256800 82.981295 
2027.185616 83.024144 
2029.114432 83.040563 
2031.043248 83.046894 
2032.972064 83.060168 
2034.900880 83.081015 
2036.829696 83.098321 
2038.758512 83.100478 
2040.687328 83.074107 
2042.616144 83.108955 
2044.544960 83.132116 
2046.473776 83.126905 
2048.402592 83.147226 
2050.331408 83.166951 
2052.260224 83.190776 
2054.189040 83.227318 
2056.117856 83.230131 
2058.046672 83.212537 
2059.975488 83.222486 
2061.904304 83.194753 
2063.833120 83.142224 
2065.761936 83.181031 
2067.690752 83.238891 
2069.619568 83.260982 
2071.548384 83.267676 
2073.477200 83.278504 
2075.406016 83.267218 
2077.334832 83.243753 
2079.263648 83.264438 
2081.192464 83.285338 
2083.121280 83.289914 
2085.050096 83.305738 
2086.978912 83.318191 
2088.907728 83.305501 
2090.836544 83.335736 
2092.765360 83.390632 
2094.694176 83.398530 
2096.622992 83.426103 
2098.551808 83.444624 
2100.480624 83.453796 
2102.409440 83.437052 
2104.338256 83.458743 
2106.267072 83.471238 
2108.195888 83.483146 
2110.124704 83.500931 
2112.053520 83.501494 
2113.982336 83.499072 
2115.911152 83.500194 
2117.839968 83.502887 
2119.768784 83.477855 
2121.697600 83.468308 
2123.626416 83.458316 
2125.555232 83.464521 
2127.484048 83.458906 
2129.412864 83.450501 
2131.341680 83.438310 
2133.270496 83.439349 
2135.199312 83.447294 
2137.128128 83.481779 
2139.056944 83.514075 
2140.985760 83.526368 
2142.914576 83.532938 
2144.843392 83.572276 
2146.772208 83.597096 
2148.701024 83.602079 
2150.629840 83.632289 
2152.558656 83.656642 
2154.487472 83.673413 
2156.416288 83.695971 
2158.345104 83.718084 
2160.273920 83.740540 
2162.202736 83.764651 
2164.131552 83.791757 
2166.060368 83.808563 
2167.989184 83.817542 
2169.918000 83.849132 
2171.846816 83.878062 
2173.775632 83.852600 
2175.704448 83.862268 
2177.633264 83.908012 
2179.562080 83.933106 
2181.490896 83.958947 
2183.419712 83.962085 
2185.348528 83.947929 
2187.277344 83.967410 
2189.206160 84.006128 
2191.134976 84.030282 
2193.063792 84.052975 
2194.992608 84.066220 
2196.921424 84.076697 
2198.850240 84.077520 
2200.779056 84.083224 
2202.707872 84.099416 
2204.636688 84.110550 
2206.565504 84.113385 
2208.494320 84.128526 
2210.423136 84.168791 
2212.351952 84.207254 
2214.280768 84.219932 
2216.209584 84.213870 
2218.138400 84.239330 
2220.067216 84.253358 
2221.996032 84.228107 
2223.924848 84.221202 
2225.853664 84.234906 
2227.782480 84.256931 
2229.711296 84.281069 
2231.640112 84.277993 
2233.568928 84.271960 
2235.497744 84.280785 
2237.426560 84.303052 
2239.355376 84.328626 
2241.284192 84.334769 
2243.213008 84.329873 
2245.141824 84.308491 
2247.070640 84.287901 
2248.999456 84.271996 
2250.928272 84.260313 
2252.857088 84.272089 
2254.785904 84.285795 
2256.714720 84.305018 
2258.643536 84.319093 
2260.572352 84.335833 
2262.501168 84.354557 
2264.429984 84.366659 
2266.358800 84.362216 
2268.287616 84.380304 
2270.216432 84.406921 
2272.145248 84.412999 
2274.074064 84.418793 
2276.002880 84.433224 
2277.931696 84.443914 
2279.860512 84.435281 
2281.789328 84.410377 
2283.718144 84.363451 
2285.646960 84.305658 
2287.575776 84.245199 
2289.504592 84.122555 
2291.433408 83.956287 
2293.362224 83.820463 
2295.291040 83.639882 
2297.219856 83.399140 
2299.148672 83.218512 
2301.077488 83.074683 
2303.006304 82.897989 
2304.935120 82.615095 
2306.863936 82.319819 
2308.792752 82.155174 
2310.721568 82.188468 
2312.650384 82.394511 
2314.579200 82.650277 
2316.508016 82.761592 
2318.436832 82.733101 
2320.365648 82.669023 
2322.294464 82.711243 
2324.223280 83.025305 
2326.152096 83.389635 
2328.080912 83.670151 
2330.009728 84.103286 
2331.938544 84.553210 
2333.867360 84.916466 
2335.796176 85.132772 
2337.724992 85.238776 
2339.653808 85.038950 
2341.582624 84.570196 
2343.511440 83.919678 
2345.440256 83.412060 
2347.369072 83.182677 
2349.297888 83.211130 
2351.226704 83.789602 
2353.155520 84.465191 
2355.084336 84.820118 
2357.013152 84.939192 
2358.941968 84.979033 
2360.870784 85.053670 
2362.799600 85.026849 
2364.728416 84.821491 
2366.657232 84.592907 
2368.586048 84.353580 
2370.514864 84.044990 
2372.443680 83.788452 
2374.372496 83.555848 
2376.301312 83.322552 
2378.230128 83.244672 
2380.158944 83.450345 
2382.087760 83.938764 
2384.016576 84.484310 
2385.945392 84.856622 
2387.874208 85.072992 
2389.803024 85.187206 
2391.731840 85.236119 
2393.660656 85.240119 
2395.589472 85.235253 
2397.518288 85.223940 
2399.447104 85.212485 
2401.375920 85.229041 
2403.304736 85.215177 
2405.233552 85.180694 
2407.162368 85.146994 
2409.091184 85.122464 
2411.020000 85.084532 
2412.948816 85.039061 
2414.877632 85.035916 
2416.806448 85.048324 
2418.735264 85.007103 
2420.664080 84.963532 
2422.592896 84.950412 
2424.521712 84.910695 
2426.450528 84.877707 
2428.379344 84.843040 
2430.308160 84.792686 
2432.236976 84.775853 
2434.165792 84.746919 
2436.094608 84.693797 
2438.023424 84.642722 
2439.952240 84.580565 
2441.881056 84.522715 
2443.809872 84.504475 
2445.738688 84.469290 
2447.667504 84.412482 
2449.596320 84.374254 
2451.525136 84.319416 
2453.453952 84.248183 
2455.382768 84.173558 
2457.311584 84.120314 
2459.240400 84.060211 
2461.169216 84.010881 
2463.098032 83.968480 
2465.026848 83.911080 
2466.955664 83.859984 
2468.884480 83.802357 
2470.813296 83.732318 
2472.742112 83.694571 
2474.670928 83.631080 
2476.599744 83.551858 
2478.528560 83.472510 
2480.457376 83.394134 
2482.386192 83.353987 
2484.315008 83.283494 
2486.243824 83.192339 
2488.172640 83.131873 
2490.101456 83.052417 
2492.030272 82.960007 
2493.959088 82.870077 
2495.887904 82.766220 
2497.816720 82.664786 
2499.745536 82.565526 
2501.674352 82.492281 
2503.603168 82.429633 
2505.531984 82.335100 
2507.460800 82.288619 
2509.389616 82.278497 
2511.318432 82.258550 
2513.247248 82.230130 
2515.176064 82.244836 
2517.104880 82.263361 
2519.033696 82.263569 
2520.962512 82.286361 
2522.891328 82.320986 
2524.820144 82.335290 
2526.748960 82.361273 
2528.677776 82.403011 
2530.606592 82.436786 
2532.535408 82.468180 
2534.464224 82.487788 
2536.393040 82.495780 
2538.321856 82.517584 
2540.250672 82.524372 
2542.179488 82.510486 
2544.108304 82.510301 
2546.037120 82.503602 
2547.965936 82.519684 
2549.894752 82.506087 
2551.823568 82.486840 
2553.752384 82.502465 
2555.681200 82.503121 
2557.610016 82.500216 
2559.538832 82.486135 
2561.467648 82.490534 
2563.396464 82.500050 
2565.325280 82.473163 
2567.254096 82.424515 
2569.182912 82.398710 
2571.111728 82.404801 
2573.040544 82.432031 
2574.969360 82.437264 
2576.898176 82.412642 
2578.826992 82.398772 
2580.755808 82.364773 
2582.684624 82.319207 
2584.613440 82.318044 
2586.542256 82.342268 
2588.471072 82.370632 
2590.399888 82.347050 
2592.328704 82.313210 
2594.257520 82.323534 
2596.186336 82.327569 
2598.115152 82.313033 
2600.043968 82.281222 
2601.972784 82.283354 
2603.901600 82.274336 
2605.830416 82.243059 
2607.759232 82.256191 
2609.688048 82.249738 
2611.616864 82.223136 
2613.545680 82.204677 
2615.474496 82.203598 
2617.403312 82.198792 
2619.332128 82.197244 
2621.260944 82.186324 
2623.189760 82.186216 
2625.118576 82.171730 
2627.047392 82.138764 
2628.976208 82.133897 
2630.905024 82.134927 
2632.833840 82.109999 
2634.762656 82.119890 
2636.691472 82.108729 
2638.620288 82.083203 
2640.549104 82.069833 
2642.477920 82.053596 
2644.406736 82.046608 
2646.335552 82.042926 
2648.264368 82.059337 
2650.193184 82.064556 
2652.122000 82.008898 
2654.050816 81.972065 
2655.979632 81.948590 
2657.908448 81.927378 
2659.837264 81.911018 
2661.766080 81.873333 
2663.694896 81.819978 
2665.623712 81.787243 
2667.552528 81.745905 
2669.481344 81.685220 
2671.410160 81.605530 
2673.338976 81.524158 
2675.267792 81.504056 
2677.196608 81.507223 
2679.125424 81.477789 
2681.054240 81.472481 
2682.983056 81.482469 
2684.911872 81.495121 
2686.840688 81.501558 
2688.769504 81.439889 
2690.698320 81.370560 
2692.627136 81.321772 
2694.555952 81.287251 
2696.484768 81.277124 
2698.413584 81.270465 
2700.342400 81.226699 
2702.271216 81.187099 
2704.200032 81.173340 
2706.128848 81.147057 
2708.057664 81.086378 
2709.986480 81.066708 
2711.915296 81.039157 
2713.844112 80.973928 
2715.772928 80.947918 
2717.701744 80.893663 
2719.630560 80.820808 
2721.559376 80.779443 
2723.488192 80.704416 
2725.417008 80.674794 
2727.345824 80.682806 
2729.274640 80.658778 
2731.203456 80.646998 
2733.132272 80.626236 
2735.061088 80.582323 
2736.989904 80.524925 
2738.918720 80.477304 
2740.847536 80.430346 
2742.776352 80.368463 
2744.705168 80.312901 
2746.633984 80.251321 
2748.562800 80.230073 
2750.491616 80.243038 
2752.420432 80.201508 
2754.349248 80.140925 
2756.278064 80.091379 
2758.206880 80.036186 
2760.135696 79.970524 
2762.064512 79.955509 
2763.993328 79.942097 
2765.922144 79.905933 
2767.850960 79.841964 
2769.779776 79.789440 
2771.708592 79.734875 
2773.637408 79.679516 
2775.566224 79.689839 
2777.495040 79.694440 
2779.423856 79.639727 
2781.352672 79.605044 
2783.281488 79.555705 
2785.210304 79.478405 
2787.139120 79.409082 
2789.067936 79.358769 
2790.996752 79.349546 
2792.925568 79.291167 
2794.854384 79.236860 
2796.783200 79.209542 
2798.712016 79.195939 
2800.640832 79.183724 
2802.569648 79.123327 
2804.498464 79.071103 
2806.427280 78.999938 
2808.356096 78.916590 
2810.284912 78.897002 
2812.213728 78.887262 
2814.142544 78.851058 
2816.071360 78.829598 
2818.000176 78.760089 
2819.928992 78.689633 
2821.857808 78.628740 
2823.786624 78.574238 
2825.715440 78.541241 
2827.644256 78.506208 
2829.573072 78.417891 
2831.501888 78.314766 
2833.430704 78.241355 
2835.359520 78.183345 
2837.288336 78.095726 
2839.217152 78.072116 
2841.145968 78.100358 
2843.074784 78.087491 
2845.003600 78.029244 
2846.932416 77.991347 
2848.861232 77.959837 
2850.790048 77.856925 
2852.718864 77.712951 
2854.647680 77.562698 
2856.576496 77.395524 
2858.505312 77.305129 
2860.434128 77.285706 
2862.362944 77.296182 
2864.291760 77.275567 
2866.220576 77.217703 
2868.149392 77.170651 
2870.078208 77.122345 
2872.007024 77.072178 
2873.935840 77.058090 
2875.864656 77.055011 
2877.793472 77.043652 
2879.722288 77.049893 
2881.651104 77.062756 
2883.579920 77.048920 
2885.508736 77.001388 
2887.437552 76.955360 
2889.366368 76.916301 
2891.295184 76.851559 
2893.224000 76.766593 
2895.152816 76.720667 
2897.081632 76.716649 
2899.010448 76.691744 
2900.939264 76.616502 
2902.868080 76.568349 
2904.796896 76.537243 
2906.725712 76.459560 
2908.654528 76.355313 
2910.583344 76.274183 
2912.512160 76.264889 
2914.440976 76.326538 
2916.369792 76.354922 
2918.298608 76.283411 
2920.227424 76.145909 
2922.156240 76.000756 
2924.085056 75.815837 
2926.013872 75.602117 
2927.942688 75.455796 
2929.871504 75.390811 
2931.800320 75.408042 
2933.729136 75.437365 
2935.657952 75.430576 
2937.586768 75.383700 
2939.515584 75.339031 
2941.444400 75.280657 
2943.373216 75.198833 
2945.302032 75.190491 
2947.230848 75.182270 
2949.159664 75.170689 
2951.088480 75.143968 
2953.017296 75.138854 
2954.946112 75.115787 
2956.874928 75.047320 
2958.803744 74.983301 
2960.732560 74.938651 
2962.661376 74.894158 
2964.590192 74.864416 
2966.519008 74.828911 
2968.447824 74.759511 
2970.376640 74.686732 
2972.305456 74.619438 
2974.234272 74.586542 
2976.163088 74.574742 
2978.091904 74.520283 
2980.020720 74.490865 
2981.949536 74.507314 
2983.878352 74.507104 
2985.807168 74.460429 
2987.735984 74.387766 
2989.664800 74.322235 
2991.593616 74.268683 
2993.522432 74.228726 
2995.451248 74.206802 
2997.380064 74.179578 
2999.308880 74.178380 
3001.237696 74.152361 
3003.166512 74.110935 
3005.095328 74.072958 
3007.024144 73.994713 
3008.952960 73.895011 
3010.881776 73.829253 
3012.810592 73.787468 
3014.739408 73.768697 
3016.668224 73.781456 
3018.597040 73.773744 
3020.525856 73.707954 
3022.454672 73.682647 
3024.383488 73.656820 
3026.312304 73.609234 
3028.241120 73.553574 
3030.169936 73.481072 
3032.098752 73.386744 
3034.027568 73.307391 
3035.956384 73.314579 
3037.885200 73.316476 
3039.814016 73.208650 
3041.742832 73.120107 
3043.671648 73.094837 
3045.600464 73.096409 
3047.529280 73.083790 
3049.458096 72.985754 
3051.386912 72.944692 
3053.315728 72.946406 
3055.244544 72.940686 
3057.173360 72.945322 
3059.102176 72.900982 
3061.030992 72.813439 
3062.959808 72.758662 
3064.888624 72.707008 
3066.817440 72.658586 
3068.746256 72.597278 
3070.675072 72.556015 
3072.603888 72.508971 
3074.532704 72.461775 
3076.461520 72.422308 
3078.390336 72.378456 
3080.319152 72.309258 
3082.247968 72.223904 
3084.176784 72.194234 
3086.105600 72.162392 
3088.034416 72.132814 
3089.963232 72.128872 
3091.892048 72.151949 
3093.820864 72.176164 
3095.749680 72.153729 
3097.678496 72.100317 
3099.607312 72.074464 
3101.536128 72.050406 
3103.464944 71.960202 
3105.393760 71.842665 
3107.322576 71.804469 
3109.251392 71.815915 
3111.180208 71.792093 
3113.109024 71.716779 
3115.037840 71.651964 
3116.966656 71.632904 
3118.895472 71.643522 
3120.824288 71.641149 
3122.753104 71.586171 
3124.681920 71.522279 
3126.610736 71.480327 
3128.539552 71.463659 
3130.468368 71.480018 
3132.397184 71.480707 
3134.326000 71.385918 
3136.254816 71.285915 
3138.183632 71.220771 
3140.112448 71.185699 
3142.041264 71.171520 
3143.970080 71.138436 
3145.898896 71.076466 
3147.827712 71.018296 
3149.756528 70.956383 
3151.685344 70.932800 
3153.614160 70.926892 
3155.542976 70.923479 
3157.471792 70.934393 
3159.400608 70.902956 
3161.329424 70.841774 
3163.258240 70.801848 
3165.187056 70.743999 
3167.115872 70.680735 
3169.044688 70.643908 
3170.973504 70.623186 
3172.902320 70.615867 
3174.831136 70.606106 
3176.759952 70.608960 
3178.688768 70.575313 
3180.617584 70.487885 
3182.546400 70.443768 
3184.475216 70.398829 
3186.404032 70.317554 
3188.332848 70.288153 
3190.261664 70.269422 
3192.190480 70.232778 
3194.119296 70.239101 
3196.048112 70.252242 
3197.976928 70.250415 
3199.905744 70.205010 
3201.834560 70.141834 
3203.763376 70.075637 
3205.692192 70.045688 
3207.621008 70.011862 
3209.549824 70.025765 
3211.478640 70.021958 
3213.407456 69.985703 
3215.336272 69.951529 
3217.265088 69.930174 
3219.193904 69.890226 
3221.122720 69.831056 
3223.051536 69.790343 
3224.980352 69.776255 
3226.909168 69.772370 
3228.837984 69.760450 
3230.766800 69.731005 
3232.695616 69.730447 
3234.624432 69.733845 
3236.553248 69.684302 
3238.482064 69.612132 
3240.410880 69.558795 
3242.339696 69.507587 
3244.268512 69.443628 
3246.197328 69.388250 
3248.126144 69.331992 
3250.054960 69.259280 
3251.983776 69.275774 
3253.912592 69.290894 
3255.841408 69.222071 
3257.770224 69.205651 
3259.699040 69.183058 
3261.627856 69.106279 
3263.556672 69.044971 
3265.485488 69.003859 
3267.414304 68.963644 
3269.343120 68.918797 
3271.271936 68.907221 
3273.200752 68.863657 
3275.129568 68.785044 
3277.058384 68.749724 
3278.987200 68.743072 
3280.916016 68.661617 
3282.844832 68.565370 
3284.773648 68.572862 
3286.702464 68.567653 
3288.631280 68.532588 
3290.560096 68.504560 
3292.488912 68.439058 
3294.417728 68.393330 
3296.346544 68.402382 
3298.275360 68.414152 
3300.204176 68.345346 
3302.132992 68.306474 
3304.061808 68.307904 
3305.990624 68.318073 
3307.919440 68.330543 
3309.848256 68.358335 
3311.777072 68.384690 
3313.705888 68.408583 
3315.634704 68.393741 
3317.563520 68.414785 
3319.492336 68.416693 
3321.421152 68.371812 
3323.349968 68.346989 
3325.278784 68.377225 
3327.207600 68.383938 
3329.136416 68.346361 
3331.065232 68.381844 
3332.994048 68.417945 
3334.922864 68.394995 
3336.851680 68.335133 
3338.780496 68.315167 
3340.709312 68.271607 
3342.638128 68.260761 
3344.566944 68.275362 
3346.495760 68.308768 
3348.424576 68.350908 
3350.353392 68.369928 
3352.282208 68.403776 
3354.211024 68.427372 
3356.139840 68.430025 
3358.068656 68.458156 
3359.997472 68.511196 
3361.926288 68.437804 
3363.855104 68.385788 
3365.783920 68.462911 
3367.712736 68.502329 
3369.641552 68.493774 
3371.570368 68.552289 
3373.499184 68.612428 
3375.428000 68.614469 
3377.356816 68.640086 
3379.285632 68.658544 
3381.214448 68.651523 
3383.143264 68.663290 
3385.072080 68.749694 
3387.000896 68.854196 
3388.929712 68.846171 
3390.858528 68.824607 
3392.787344 68.820718 
3394.716160 68.840653 
3396.644976 68.868040 
3398.573792 68.874035 
3400.502608 68.888942 
3402.431424 68.909084 
3404.360240 68.915984 
3406.289056 68.872401 
3408.217872 68.866133 
3410.146688 68.930482 
3412.075504 68.979460 
3414.004320 69.036536 
3415.933136 69.088784 
3417.861952 69.097359 
3419.790768 69.081437 
3421.719584 69.150333 
3423.648400 69.224903 
3425.577216 69.262963 
3427.506032 69.279302 
3429.434848 69.337286 
3431.363664 69.377932 
3433.292480 69.380817 
3435.221296 69.381618 
3437.150112 69.424411 
3439.078928 69.427602 
3441.007744 69.439153 
3442.936560 69.485147 
3444.865376 69.528086 
3446.794192 69.571292 
3448.723008 69.611015 
3450.651824 69.622654 
3452.580640 69.637171 
3454.509456 69.646366 
3456.438272 69.680149 
3458.367088 69.711947 
3460.295904 69.739390 
3462.224720 69.759414 
3464.153536 69.764502 
3466.082352 69.846255 
3468.011168 69.955995 
3469.939984 70.000221 
3471.868800 70.045341 
3473.797616 70.071538 
3475.726432 70.044269 
3477.655248 70.038493 
3479.584064 70.083334 
3481.512880 70.165194 
3483.441696 70.212691 
3485.370512 70.233157 
3487.299328 70.319949 
3489.228144 70.378943 
3491.156960 70.442580 
3493.085776 70.482217 
3495.014592 70.496846 
3496.943408 70.486183 
3498.872224 70.448013 
3500.801040 70.418435 
3502.729856 70.529596 
3504.658672 70.566577 
3506.587488 70.507007 
3508.516304 70.459160 
3510.445120 70.495714 
3512.373936 70.474440 
3514.302752 70.393131 
3516.231568 70.326603 
3518.160384 70.245729 
3520.089200 70.126882 
3522.018016 69.996164 
3523.946832 69.937667 
3525.875648 70.035601 
3527.804464 70.130933 
3529.733280 70.154523 
3531.662096 70.155729 
3533.590912 70.171641 
3535.519728 70.209067 
3537.448544 70.357406 
3539.377360 70.477484 
3541.306176 70.477308 
3543.234992 70.410799 
3545.163808 70.404845 
3547.092624 70.557459 
3549.021440 70.685916 
3550.950256 70.701072 
3552.879072 70.755694 
3554.807888 70.835971 
3556.736704 70.901677 
3558.665520 70.919889 
3560.594336 70.975889 
3562.523152 71.020891 
3564.451968 70.931770 
3566.380784 70.890836 
3568.309600 71.126560 
3570.238416 71.320453 
3572.167232 71.410997 
3574.096048 71.431623 
3576.024864 71.440390 
3577.953680 71.432640 
3579.882496 71.352424 
3581.811312 71.244504 
3583.740128 71.045957 
3585.668944 70.795737 
3587.597760 70.688404 
3589.526576 70.665872 
3591.455392 70.550027 
3593.384208 70.364785 
3595.313024 70.252217 
3597.241840 70.163207 
3599.170656 69.992411 
3601.099472 69.738257 
3603.028288 69.429399 
3604.957104 68.863418 
3606.885920 68.360148 
3608.814736 67.833340 
3610.743552 67.184990 
3612.672368 66.375220 
3614.601184 65.385135 
3616.530000 64.467947 
3618.458816 63.795417 
3620.387632 63.062750 
3622.316448 62.086562 
3624.245264 60.676944 
3626.174080 58.792525 
3628.102896 55.757709 
3630.031712 51.946248 
3631.960528 48.131136 
3633.889344 43.056624 
3635.818160 37.274409 
3637.746976 31.840938 
3639.675792 27.708843 
3641.604608 25.607598 
3643.533424 25.358070 
3645.462240 28.224878 
3647.391056 36.893191 
3649.319872 47.714944 
3651.248688 53.762375 
3653.177504 56.933960 
3655.106320 60.147431 
3657.035136 62.853804 
3658.963952 64.124049 
3660.892768 65.316692 
3662.821584 66.939270 
3664.750400 69.237643 
3666.679216 71.963947 
3668.608032 74.925783 
3670.536848 77.156905 
3672.465664 78.104302 
3674.394480 79.174487 
3676.323296 80.315263 
3678.252112 80.888865 
3680.180928 81.423732 
3682.109744 82.382983 
3684.038560 82.521784 
3685.967376 82.834430 
3687.896192 82.748658 
3689.825008 81.994578 
3691.753824 81.441225 
3693.682640 81.067142 
3695.611456 80.880033 
3697.540272 81.230818 
3699.469088 81.840658 
3701.397904 82.643924 
3703.326720 83.659010 
3705.255536 84.399144 
3707.184352 85.079880 
3709.113168 85.424708 
3711.041984 85.256343 
3712.970800 85.248631 
3714.899616 85.598600 
3716.828432 85.953943 
3718.757248 86.147422 
3720.686064 86.294904 
3722.614880 86.367175 
3724.543696 86.416114 
3726.472512 87.007260 
3728.401328 87.638328 
3730.330144 88.212929 
3732.258960 88.579297 
3734.187776 88.657402 
3736.116592 89.122359 
3738.045408 90.096261 
3739.974224 90.974362 
3741.903040 91.815103 
3743.831856 92.691077 
3745.760672 93.849163 
3747.689488 94.393060 
3749.618304 94.272248 
3751.547120 93.832384 
3753.475936 93.867352 
3755.404752 94.042286 
3757.333568 93.886443 
3759.262384 93.822027 
3761.191200 93.906509 
3763.120016 93.879097 
3765.048832 93.791470 
3766.977648 93.762940 
3768.906464 93.764955 
3770.835280 93.808384 
3772.764096 94.010170 
3774.692912 94.062980 
3776.621728 94.063969 
3778.550544 94.024246 
3780.479360 93.948871 
3782.408176 93.864579 
3784.336992 93.744863 
3786.265808 93.650927 
3788.194624 93.642825 
3790.123440 93.834313 
3792.052256 93.914835 
3793.981072 93.993060 
3795.909888 94.145016 
3797.838704 94.312720 
3799.767520 94.286084 
3801.696336 94.082036 
3803.625152 93.856716 
3805.553968 93.584331 
3807.482784 93.348625 
3809.411600 93.363779 
3811.340416 93.488663 
3813.269232 93.657476 
3815.198048 93.793617 
3817.126864 93.804730 
3819.055680 93.570187 
3820.984496 92.971787 
3822.913312 92.791053 
3824.842128 92.738499 
3826.770944 92.666136 
3828.699760 92.668129 
3830.628576 92.676066 
3832.557392 92.745593 
3834.486208 92.758430 
3836.415024 92.352957 
3838.343840 91.861147 
3840.272656 91.517040 
3842.201472 91.295727 
3844.130288 91.198540 
3846.059104 91.216982 
3847.987920 91.178237 
3849.916736 91.007678 
3851.845552 90.460024 
3853.774368 89.536688 
3855.703184 89.297879 
3857.632000 89.207394 
3859.560816 89.038065 
3861.489632 88.762779 
3863.418448 88.485825 
3865.347264 88.142831 
3867.276080 87.920929 
3869.204896 87.541223 
3871.133712 87.354066 
3873.062528 87.469109 
3874.991344 87.446220 
3876.920160 87.346198 
3878.848976 87.326152 
3880.777792 87.317365 
3882.706608 87.360132 
3884.635424 87.386061 
3886.564240 87.536767 
3888.493056 87.700255 
3890.421872 87.746078 
3892.350688 87.878164 
3894.279504 88.049723 
3896.208320 88.113958 
3898.137136 88.044107 
3900.065952 87.933083 
3901.994768 87.834470 
3903.923584 87.827644 
3905.852400 88.008721 
3907.781216 88.224736 
3909.710032 88.411929 
3911.638848 88.455122 
3913.567664 88.398444 
3915.496480 88.207689 
3917.425296 88.033966 
3919.354112 87.928665 
3921.282928 87.726019 
3923.211744 87.489657 
3925.140560 87.298325 
3927.069376 87.164491 
3928.998192 86.886943 
3930.927008 86.581942 
3932.855824 86.498511 
3934.784640 86.601739 
3936.713456 86.624163 
3938.642272 86.701958 
3940.571088 86.727932 
3942.499904 86.759937 
3944.428720 86.913332 
3946.357536 86.987567 
3948.286352 87.051340 
3950.215168 87.254540 
3952.143984 87.455562 
3954.072800 87.598742 
3956.001616 87.762791 
3957.930432 88.011936 
3959.859248 88.191840 
3961.788064 88.361914 
3963.716880 88.670607 
3965.645696 88.917009 
3967.574512 89.036493 
3969.503328 89.129050 
3971.432144 89.223200 
3973.360960 89.293840 
3975.289776 89.353373 
3977.218592 89.558007 
3979.147408 89.806641 
3981.076224 89.944508 
3983.005040 90.086992 
3984.933856 90.246274 
3986.862672 90.404014 
3988.791488 90.585886 
3990.720304 90.851234 
3992.649120 91.238615 
3994.577936 91.577331 
3996.506752 91.900906 
3998.435568 92.280535 
4000.364384 92.655096 
