# Supplementary material for: Experimental data of CaTiO3 photocatalyst for degradation of organic pollutants (Brilliant green dye) – Green synthesis, characterization and kinetic study
Source: Data Brief. 2020 Jul 31;32:106099. doi: 10.1016/j.dib.2020.106099 (PMC7451799; doi:10.1016/j.dib.2020.106099)
Supplement: Supplementary file 1 [file mmc1.zip › All RAW Data for Data in Brief/FTIR/FTIR CaTiO3 (1_3).txt]

##YUNITS=%T
399.264912 22.793501 
401.193728 23.817653 
403.122544 23.977660 
405.051360 23.450785 
406.980176 23.380538 
408.908992 23.482381 
410.837808 24.167827 
412.766624 24.430706 
414.695440 23.943215 
416.624256 23.401203 
418.553072 24.021376 
420.481888 24.998445 
422.410704 24.458852 
424.339520 24.348815 
426.268336 24.618840 
428.197152 24.606913 
430.125968 24.419504 
432.054784 24.157137 
433.983600 24.351335 
435.912416 24.823784 
437.841232 25.093230 
439.770048 24.640934 
441.698864 24.456531 
443.627680 24.322239 
445.556496 24.229836 
447.485312 24.049450 
449.414128 24.586522 
451.342944 24.651241 
453.271760 24.428499 
455.200576 24.585401 
457.129392 24.910431 
459.058208 24.826290 
460.987024 24.297989 
462.915840 24.188747 
464.844656 24.299949 
466.773472 24.488375 
468.702288 24.069768 
470.631104 23.706713 
472.559920 24.029672 
474.488736 24.143961 
476.417552 24.137936 
478.346368 24.082250 
480.275184 23.942131 
482.204000 23.920849 
484.132816 23.989070 
486.061632 23.741016 
487.990448 23.860307 
489.919264 23.581269 
491.848080 23.512794 
493.776896 23.672475 
495.705712 23.691859 
497.634528 23.448870 
499.563344 23.196181 
501.492160 23.311724 
503.420976 23.539036 
505.349792 23.252958 
507.278608 22.907030 
509.207424 22.896984 
511.136240 23.284461 
513.065056 23.424884 
514.993872 23.261000 
516.922688 22.982402 
518.851504 23.087346 
520.780320 23.385940 
522.709136 23.366227 
524.637952 23.096971 
526.566768 23.103014 
528.495584 23.277522 
530.424400 23.373752 
532.353216 23.219012 
534.282032 23.003250 
536.210848 22.911615 
538.139664 22.852042 
540.068480 22.882091 
541.997296 23.020444 
543.926112 23.012348 
545.854928 23.149601 
547.783744 23.041310 
549.712560 23.024305 
551.641376 23.067673 
553.570192 23.021854 
555.499008 23.053168 
557.427824 23.080316 
559.356640 23.081537 
561.285456 23.165999 
563.214272 23.185799 
565.143088 23.129391 
567.071904 23.125435 
569.000720 23.105010 
570.929536 23.150975 
572.858352 23.306891 
574.787168 23.439708 
576.715984 23.534956 
578.644800 23.262741 
580.573616 23.151201 
582.502432 23.213253 
584.431248 23.289326 
586.360064 23.315642 
588.288880 23.239681 
590.217696 23.051324 
592.146512 23.125431 
594.075328 23.070429 
596.004144 22.949041 
597.932960 23.048861 
599.861776 23.072617 
601.790592 22.956395 
603.719408 22.856862 
605.648224 22.909794 
607.577040 23.006216 
609.505856 23.025088 
611.434672 22.995399 
613.363488 22.922814 
615.292304 22.931609 
617.221120 22.907332 
619.149936 22.888553 
621.078752 22.769397 
623.007568 22.716858 
624.936384 22.756159 
626.865200 22.789584 
628.794016 22.805765 
630.722832 22.735087 
632.651648 22.655196 
634.580464 22.569242 
636.509280 22.489560 
638.438096 22.411211 
640.366912 22.324210 
642.295728 22.263181 
644.224544 22.251565 
646.153360 22.212323 
648.082176 22.146649 
650.010992 22.178881 
651.939808 22.182432 
653.868624 22.254122 
655.797440 22.244219 
657.726256 22.176741 
659.655072 22.156328 
661.583888 22.152259 
663.512704 22.124154 
665.441520 21.984726 
667.370336 22.074819 
669.299152 22.400237 
671.227968 22.056959 
673.156784 21.999097 
675.085600 21.985661 
677.014416 21.979246 
678.943232 21.880028 
680.872048 21.908690 
682.800864 21.878806 
684.729680 21.843150 
686.658496 21.817906 
688.587312 21.832712 
690.516128 21.801057 
692.444944 21.809041 
694.373760 21.807904 
696.302576 21.808356 
698.231392 21.789937 
700.160208 21.801495 
702.089024 21.896519 
704.017840 21.926399 
705.946656 21.893481 
707.875472 21.948642 
709.804288 21.973920 
711.733104 21.976898 
713.661920 22.002986 
715.590736 22.050024 
717.519552 22.009817 
719.448368 21.980752 
721.377184 21.995293 
723.306000 21.981824 
725.234816 21.924773 
727.163632 21.919303 
729.092448 21.932577 
731.021264 21.941240 
732.950080 21.869177 
734.878896 21.811881 
736.807712 21.817720 
738.736528 21.868543 
740.665344 21.849357 
742.594160 21.857542 
744.522976 21.887385 
746.451792 21.910024 
748.380608 21.851620 
750.309424 21.879803 
752.238240 21.937102 
754.167056 21.954654 
756.095872 21.984476 
758.024688 22.009119 
759.953504 22.062566 
761.882320 22.144964 
763.811136 22.212015 
765.739952 22.328636 
767.668768 22.435545 
769.597584 22.499398 
771.526400 22.540182 
773.455216 22.672724 
775.384032 22.797393 
777.312848 22.935527 
779.241664 23.020656 
781.170480 23.162046 
783.099296 23.274859 
785.028112 23.384730 
786.956928 23.488746 
788.885744 23.633947 
790.814560 23.783687 
792.743376 23.949072 
794.672192 24.054163 
796.601008 24.186375 
798.529824 24.292600 
800.458640 24.382055 
802.387456 24.439943 
804.316272 24.580389 
806.245088 24.768642 
808.173904 24.928966 
810.102720 25.039883 
812.031536 25.175799 
813.960352 25.338300 
815.889168 25.592977 
817.817984 25.801315 
819.746800 26.046849 
821.675616 26.316252 
823.604432 26.545391 
825.533248 26.813967 
827.462064 27.204646 
829.390880 27.605250 
831.319696 27.986175 
833.248512 28.351263 
835.177328 28.783930 
837.106144 29.230103 
839.034960 29.708989 
840.963776 30.131908 
842.892592 30.574703 
844.821408 31.030001 
846.750224 31.511570 
848.679040 32.025715 
850.607856 32.558291 
852.536672 32.969090 
854.465488 33.309907 
856.394304 33.640900 
858.323120 33.995975 
860.251936 34.327716 
862.180752 34.663771 
864.109568 34.969993 
866.038384 35.257026 
867.967200 35.508889 
869.896016 35.520694 
871.824832 35.170098 
873.753648 34.935097 
875.682464 35.105296 
877.611280 35.657631 
879.540096 36.581799 
881.468912 37.816386 
883.397728 38.875973 
885.326544 39.540205 
887.255360 39.977248 
889.184176 40.286018 
891.112992 40.524993 
893.041808 40.752098 
894.970624 40.939305 
896.899440 41.150825 
898.828256 41.325742 
900.757072 41.458801 
902.685888 41.578986 
904.614704 41.736817 
906.543520 41.905172 
908.472336 42.081898 
910.401152 42.182027 
912.329968 42.312452 
914.258784 42.449877 
916.187600 42.600857 
918.116416 42.726474 
920.045232 42.865172 
921.974048 43.005531 
923.902864 43.156232 
925.831680 43.288472 
927.760496 43.452135 
929.689312 43.615337 
931.618128 43.787679 
933.546944 43.937786 
935.475760 44.081181 
937.404576 44.232233 
939.333392 44.378293 
941.262208 44.498680 
943.191024 44.645266 
945.119840 44.767324 
947.048656 44.895880 
948.977472 45.085979 
950.906288 45.314376 
952.835104 45.507569 
954.763920 45.680162 
956.692736 45.825589 
958.621552 45.903429 
960.550368 45.905214 
962.479184 46.004686 
964.408000 46.252216 
966.336816 46.557881 
968.265632 46.763167 
970.194448 46.955999 
972.123264 47.143576 
974.052080 47.330263 
975.980896 47.489147 
977.909712 47.601708 
979.838528 47.743516 
981.767344 47.900884 
983.696160 48.036352 
985.624976 48.261894 
987.553792 48.519680 
989.482608 48.738754 
991.411424 48.949633 
993.340240 49.170940 
995.269056 49.373860 
997.197872 49.587275 
999.126688 49.762167 
1001.055504 49.900172 
1002.984320 50.020821 
1004.913136 50.176208 
1006.841952 50.321038 
1008.770768 50.410407 
1010.699584 50.463943 
1012.628400 50.501017 
1014.557216 50.483085 
1016.486032 50.439178 
1018.414848 50.386293 
1020.343664 50.332536 
1022.272480 50.186886 
1024.201296 49.979660 
1026.130112 49.735530 
1028.058928 49.432684 
1029.987744 49.053281 
1031.916560 48.598795 
1033.845376 48.100588 
1035.774192 47.634582 
1037.703008 47.226853 
1039.631824 46.844389 
1041.560640 46.435817 
1043.489456 46.035187 
1045.418272 45.569039 
1047.347088 45.110408 
1049.275904 44.683291 
1051.204720 44.240223 
1053.133536 43.809601 
1055.062352 43.447433 
1056.991168 43.144632 
1058.919984 42.981172 
1060.848800 42.901436 
1062.777616 42.913256 
1064.706432 42.994037 
1066.635248 43.147763 
1068.564064 43.344642 
1070.492880 43.622985 
1072.421696 43.875601 
1074.350512 44.197135 
1076.279328 44.664690 
1078.208144 45.210079 
1080.136960 45.649623 
1082.065776 45.994727 
1083.994592 46.190312 
1085.923408 46.128625 
1087.852224 45.743978 
1089.781040 45.320178 
1091.709856 45.052604 
1093.638672 44.974633 
1095.567488 44.958958 
1097.496304 45.122556 
1099.425120 45.402373 
1101.353936 45.772544 
1103.282752 46.167909 
1105.211568 46.646236 
1107.140384 47.056178 
1109.069200 47.427433 
1110.998016 47.752403 
1112.926832 48.010751 
1114.855648 48.178737 
1116.784464 48.286277 
1118.713280 48.318582 
1120.642096 48.291173 
1122.570912 48.274048 
1124.499728 48.329439 
1126.428544 48.404105 
1128.357360 48.476915 
1130.286176 48.558050 
1132.214992 48.635831 
1134.143808 48.759370 
1136.072624 48.959540 
1138.001440 49.146402 
1139.930256 49.337901 
1141.859072 49.557713 
1143.787888 49.831017 
1145.716704 50.117233 
1147.645520 50.351318 
1149.574336 50.547119 
1151.503152 50.735880 
1153.431968 50.905241 
1155.360784 51.066925 
1157.289600 51.203604 
1159.218416 51.356874 
1161.147232 51.505044 
1163.076048 51.664792 
1165.004864 51.813459 
1166.933680 51.971915 
1168.862496 52.156670 
1170.791312 52.410139 
1172.720128 52.677621 
1174.648944 52.966876 
1176.577760 53.222387 
1178.506576 53.465788 
1180.435392 53.774988 
1182.364208 54.110102 
1184.293024 54.429442 
1186.221840 54.743653 
1188.150656 55.009030 
1190.079472 55.255494 
1192.008288 55.534031 
1193.937104 55.781333 
1195.865920 56.027390 
1197.794736 56.249908 
1199.723552 56.451696 
1201.652368 56.681510 
1203.581184 56.930057 
1205.510000 57.202051 
1207.438816 57.527535 
1209.367632 57.879163 
1211.296448 58.215142 
1213.225264 58.507488 
1215.154080 58.719244 
1217.082896 58.890373 
1219.011712 59.096343 
1220.940528 59.285144 
1222.869344 59.431944 
1224.798160 59.586481 
1226.726976 59.760029 
1228.655792 59.905333 
1230.584608 60.034656 
1232.513424 60.211364 
1234.442240 60.359767 
1236.371056 60.498765 
1238.299872 60.630429 
1240.228688 60.776096 
1242.157504 60.932422 
1244.086320 61.058937 
1246.015136 61.165863 
1247.943952 61.241108 
1249.872768 61.346509 
1251.801584 61.460770 
1253.730400 61.558353 
1255.659216 61.690577 
1257.588032 61.835618 
1259.516848 61.926724 
1261.445664 62.056189 
1263.374480 62.188297 
1265.303296 62.274977 
1267.232112 62.362345 
1269.160928 62.443717 
1271.089744 62.571364 
1273.018560 62.678042 
1274.947376 62.737812 
1276.876192 62.806638 
1278.805008 62.883282 
1280.733824 62.970683 
1282.662640 63.051758 
1284.591456 63.126563 
1286.520272 63.142289 
1288.449088 63.195494 
1290.377904 63.321774 
1292.306720 63.414266 
1294.235536 63.451406 
1296.164352 63.440001 
1298.093168 63.470913 
1300.021984 63.522113 
1301.950800 63.555661 
1303.879616 63.571581 
1305.808432 63.561143 
1307.737248 63.543774 
1309.666064 63.532412 
1311.594880 63.468439 
1313.523696 63.413371 
1315.452512 63.410775 
1317.381328 63.373173 
1319.310144 63.347249 
1321.238960 63.351266 
1323.167776 63.326872 
1325.096592 63.279770 
1327.025408 63.182472 
1328.954224 63.044486 
1330.883040 62.942184 
1332.811856 62.797760 
1334.740672 62.526579 
1336.669488 62.139496 
1338.598304 61.715520 
1340.527120 61.535240 
1342.455936 61.465494 
1344.384752 61.219468 
1346.313568 60.733622 
1348.242384 60.118355 
1350.171200 59.474564 
1352.100016 59.063107 
1354.028832 58.291853 
1355.957648 57.676715 
1357.886464 57.012252 
1359.815280 56.194590 
1361.744096 55.169158 
1363.672912 54.381463 
1365.601728 53.850068 
1367.530544 53.010343 
1369.459360 52.125982 
1371.388176 51.359990 
1373.316992 50.498160 
1375.245808 49.629703 
1377.174624 48.897779 
1379.103440 48.305650 
1381.032256 47.786257 
1382.961072 47.244359 
1384.889888 46.489585 
1386.818704 45.516615 
1388.747520 44.820719 
1390.676336 44.202672 
1392.605152 43.542384 
1394.533968 42.928633 
1396.462784 42.399053 
1398.391600 42.015775 
1400.320416 41.780569 
1402.249232 41.337945 
1404.178048 40.944632 
1406.106864 40.574777 
1408.035680 40.133346 
1409.964496 39.737286 
1411.893312 39.435832 
1413.822128 39.077918 
1415.750944 38.617025 
1417.679760 38.416160 
1419.608576 38.690153 
1421.537392 38.476047 
1423.466208 38.360048 
1425.395024 38.347114 
1427.323840 38.207245 
1429.252656 38.258471 
1431.181472 38.240872 
1433.110288 38.031415 
1435.039104 37.933723 
1436.967920 38.188855 
1438.896736 38.131136 
1440.825552 37.968307 
1442.754368 37.886799 
1444.683184 37.776743 
1446.612000 37.720673 
1448.540816 37.723568 
1450.469632 37.605918 
1452.398448 37.450968 
1454.327264 37.188488 
1456.256080 37.381937 
1458.184896 37.640871 
1460.113712 37.377540 
1462.042528 37.170686 
1463.971344 37.177203 
1465.900160 37.173994 
1467.828976 36.963689 
1469.757792 36.733304 
1471.686608 36.832956 
1473.615424 36.923599 
1475.544240 36.813791 
1477.473056 36.797135 
1479.401872 36.700129 
1481.330688 36.749256 
1483.259504 36.720653 
1485.188320 36.783474 
1487.117136 36.815160 
1489.045952 37.096961 
1490.974768 37.466415 
1492.903584 37.390650 
1494.832400 37.381434 
1496.761216 37.961199 
1498.690032 38.215741 
1500.618848 38.261234 
1502.547664 38.277265 
1504.476480 38.435990 
1506.405296 39.168110 
1508.334112 39.505104 
1510.262928 39.544113 
1512.191744 39.961822 
1514.120560 40.157515 
1516.049376 40.874303 
1517.978192 41.620793 
1519.907008 42.071491 
1521.835824 43.279466 
1523.764640 43.550961 
1525.693456 43.911336 
1527.622272 44.677526 
1529.551088 45.231666 
1531.479904 46.022232 
1533.408720 47.158061 
1535.337536 48.080959 
1537.266352 48.890276 
1539.195168 50.612875 
1541.123984 51.900246 
1543.052800 51.948884 
1544.981616 52.741557 
1546.910432 53.672891 
1548.839248 54.503856 
1550.768064 55.557236 
1552.696880 56.531226 
1554.625696 57.745723 
1556.554512 58.953286 
1558.483328 60.209143 
1560.412144 60.695381 
1562.340960 61.433763 
1564.269776 62.273597 
1566.198592 63.170982 
1568.127408 64.013687 
1570.056224 64.634325 
1571.985040 65.211380 
1573.913856 66.024716 
1575.842672 66.453872 
1577.771488 66.405178 
1579.700304 66.768663 
1581.629120 67.209935 
1583.557936 67.469214 
1585.486752 67.725124 
1587.415568 67.929811 
1589.344384 68.117023 
1591.273200 68.306268 
1593.202016 68.493764 
1595.130832 68.607643 
1597.059648 68.722577 
1598.988464 68.865009 
1600.917280 68.872362 
1602.846096 68.859016 
1604.774912 68.857207 
1606.703728 68.858110 
1608.632544 68.814842 
1610.561360 68.777209 
1612.490176 68.852354 
1614.418992 69.236057 
1616.347808 69.056082 
1618.276624 68.680990 
1620.205440 68.694650 
1622.134256 68.707388 
1624.063072 68.550099 
1625.991888 68.515496 
1627.920704 68.369160 
1629.849520 68.232493 
1631.778336 68.379291 
1633.707152 68.637734 
1635.635968 68.413783 
1637.564784 68.053359 
1639.493600 67.960159 
1641.422416 68.022157 
1643.351232 68.293462 
1645.280048 68.608418 
1647.208864 68.442535 
1649.137680 68.546929 
1651.066496 68.983867 
1652.995312 68.250671 
1654.924128 67.853598 
1656.852944 68.074778 
1658.781760 68.255105 
1660.710576 68.522215 
1662.639392 68.603766 
1664.568208 68.719358 
1666.497024 69.002866 
1668.425840 69.242350 
1670.354656 69.329031 
1672.283472 69.552742 
1674.212288 69.658619 
1676.141104 69.691140 
1678.069920 69.912144 
1679.998736 70.161912 
1681.927552 70.657619 
1683.856368 70.666884 
1685.785184 70.666694 
1687.714000 70.872882 
1689.642816 71.080163 
1691.571632 71.501028 
1693.500448 71.985263 
1695.429264 72.273576 
1697.358080 72.742491 
1699.286896 72.549026 
1701.215712 72.319592 
1703.144528 72.852334 
1705.073344 73.031528 
1707.002160 73.084517 
1708.930976 73.254006 
1710.859792 73.540177 
1712.788608 73.852490 
1714.717424 74.185748 
1716.646240 74.188346 
1718.575056 73.912128 
1720.503872 74.154988 
1722.432688 74.321421 
1724.361504 74.479442 
1726.290320 74.750200 
1728.219136 74.835567 
1730.147952 74.971784 
1732.076768 75.184089 
1734.005584 74.842894 
1735.934400 75.014014 
1737.863216 75.303981 
1739.792032 75.292122 
1741.720848 75.211462 
1743.649664 75.141299 
1745.578480 75.345779 
1747.507296 75.435184 
1749.436112 75.185419 
1751.364928 74.961754 
1753.293744 75.284340 
1755.222560 75.414468 
1757.151376 75.313733 
1759.080192 75.480203 
1761.009008 75.476736 
1762.937824 75.446689 
1764.866640 75.625437 
1766.795456 75.606103 
1768.724272 75.788809 
1770.653088 76.232382 
1772.581904 75.822378 
1774.510720 75.639024 
1776.439536 75.640128 
1778.368352 75.700591 
1780.297168 75.646188 
1782.225984 75.624353 
1784.154800 75.510856 
1786.083616 75.479067 
1788.012432 75.644471 
1789.941248 75.657515 
1791.870064 75.454989 
1793.798880 75.310445 
1795.727696 75.476972 
1797.656512 75.807376 
1799.585328 75.932621 
1801.514144 75.944917 
1803.442960 76.299328 
1805.371776 76.592155 
1807.300592 76.755125 
1809.229408 76.852090 
1811.158224 76.849333 
1813.087040 76.961223 
1815.015856 77.120149 
1816.944672 77.143010 
1818.873488 77.276749 
1820.802304 77.407993 
1822.731120 77.497596 
1824.659936 77.453632 
1826.588752 77.677500 
1828.517568 77.783385 
1830.446384 77.574272 
1832.375200 77.635445 
1834.304016 77.742456 
1836.232832 77.773956 
1838.161648 77.827847 
1840.090464 78.007351 
1842.019280 78.090744 
1843.948096 77.888525 
1845.876912 77.848167 
1847.805728 77.958280 
1849.734544 78.100936 
1851.663360 78.220901 
1853.592176 78.242965 
1855.520992 78.260882 
1857.449808 78.250090 
1859.378624 78.238771 
1861.307440 78.273741 
1863.236256 78.386437 
1865.165072 78.533273 
1867.093888 78.482699 
1869.022704 78.187919 
1870.951520 78.225333 
1872.880336 78.368949 
1874.809152 78.412124 
1876.737968 78.411191 
1878.666784 78.420459 
1880.595600 78.467615 
1882.524416 78.510456 
1884.453232 78.508131 
1886.382048 78.576080 
1888.310864 78.519897 
1890.239680 78.430222 
1892.168496 78.532854 
1894.097312 78.528727 
1896.026128 78.518546 
1897.954944 78.576647 
1899.883760 78.607978 
1901.812576 78.617065 
1903.741392 78.645741 
1905.670208 78.652646 
1907.599024 78.619290 
1909.527840 78.569139 
1911.456656 78.618862 
1913.385472 78.705846 
1915.314288 78.789949 
1917.243104 78.679256 
1919.171920 78.650320 
1921.100736 78.649351 
1923.029552 78.540488 
1924.958368 78.666001 
1926.887184 78.751158 
1928.816000 78.787647 
1930.744816 78.803897 
1932.673632 78.813973 
1934.602448 78.828967 
1936.531264 78.857616 
1938.460080 78.909213 
1940.388896 78.900686 
1942.317712 78.769448 
1944.246528 78.829925 
1946.175344 78.892642 
1948.104160 78.912364 
1950.032976 78.934016 
1951.961792 78.959748 
1953.890608 78.946086 
1955.819424 78.968904 
1957.748240 79.006674 
1959.677056 79.026642 
1961.605872 79.039816 
1963.534688 79.068947 
1965.463504 79.026415 
1967.392320 78.970459 
1969.321136 79.051254 
1971.249952 79.107110 
1973.178768 79.109520 
1975.107584 79.121555 
1977.036400 79.130970 
1978.965216 79.122309 
1980.894032 79.117729 
1982.822848 79.122503 
1984.751664 79.124898 
1986.680480 79.105315 
1988.609296 79.123122 
1990.538112 79.071223 
1992.466928 79.000347 
1994.395744 79.171913 
1996.324560 79.261598 
1998.253376 79.261478 
2000.182192 79.283351 
2002.111008 79.323358 
2004.039824 79.330176 
2005.968640 79.343733 
2007.897456 79.380632 
2009.826272 79.431806 
2011.755088 79.483148 
2013.683904 79.553854 
2015.612720 79.503713 
2017.541536 79.432739 
2019.470352 79.528748 
2021.399168 79.618237 
2023.327984 79.638865 
2025.256800 79.676186 
2027.185616 79.731371 
2029.114432 79.770115 
2031.043248 79.800359 
2032.972064 79.831326 
2034.900880 79.856474 
2036.829696 79.866976 
2038.758512 79.869908 
2040.687328 79.824689 
2042.616144 79.862338 
2044.544960 79.939345 
2046.473776 79.971876 
2048.402592 79.982962 
2050.331408 79.989210 
2052.260224 80.033875 
2054.189040 80.085177 
2056.117856 80.089298 
2058.046672 80.084169 
2059.975488 80.120809 
2061.904304 80.153848 
2063.833120 80.089298 
2065.761936 80.083697 
2067.690752 80.176397 
2069.619568 80.224837 
2071.548384 80.244653 
2073.477200 80.249525 
2075.406016 80.261636 
2077.334832 80.274674 
2079.263648 80.300825 
2081.192464 80.322680 
2083.121280 80.349647 
2085.050096 80.370688 
2086.978912 80.385618 
2088.907728 80.363564 
2090.836544 80.373895 
2092.765360 80.445198 
2094.694176 80.483123 
2096.622992 80.527210 
2098.551808 80.552594 
2100.480624 80.582044 
2102.409440 80.581565 
2104.338256 80.599264 
2106.267072 80.623603 
2108.195888 80.650379 
2110.124704 80.677581 
2112.053520 80.707981 
2113.982336 80.710676 
2115.911152 80.709496 
2117.839968 80.737239 
2119.768784 80.712878 
2121.697600 80.710324 
2123.626416 80.724605 
2125.555232 80.747313 
2127.484048 80.740036 
2129.412864 80.743436 
2131.341680 80.767865 
2133.270496 80.801063 
2135.199312 80.821649 
2137.128128 80.840406 
2139.056944 80.865252 
2140.985760 80.869401 
2142.914576 80.872797 
2144.843392 80.925037 
2146.772208 80.983262 
2148.701024 80.994017 
2150.629840 81.010454 
2152.558656 81.038040 
2154.487472 81.066153 
2156.416288 81.108760 
2158.345104 81.118889 
2160.273920 81.136440 
2162.202736 81.170290 
2164.131552 81.216510 
2166.060368 81.268044 
2167.989184 81.278114 
2169.918000 81.308067 
2171.846816 81.336823 
2173.775632 81.315512 
2175.704448 81.339339 
2177.633264 81.416299 
2179.562080 81.469931 
2181.490896 81.499184 
2183.419712 81.493481 
2185.348528 81.479893 
2187.277344 81.508364 
2189.206160 81.543538 
2191.134976 81.572092 
2193.063792 81.606554 
2194.992608 81.641880 
2196.921424 81.684612 
2198.850240 81.684853 
2200.779056 81.671816 
2202.707872 81.704310 
2204.636688 81.750198 
2206.565504 81.752774 
2208.494320 81.754134 
2210.423136 81.790375 
2212.351952 81.820789 
2214.280768 81.817142 
2216.209584 81.834365 
2218.138400 81.850530 
2220.067216 81.848763 
2221.996032 81.841015 
2223.924848 81.875181 
2225.853664 81.900332 
2227.782480 81.913607 
2229.711296 81.948678 
2231.640112 81.966034 
2233.568928 81.967180 
2235.497744 81.966240 
2237.426560 81.973121 
2239.355376 81.995824 
2241.284192 82.007124 
2243.213008 82.028154 
2245.141824 82.047849 
2247.070640 82.042616 
2248.999456 82.029880 
2250.928272 82.020659 
2252.857088 82.018043 
2254.785904 82.014223 
2256.714720 82.033604 
2258.643536 82.076349 
2260.572352 82.105802 
2262.501168 82.128817 
2264.429984 82.166960 
2266.358800 82.185696 
2268.287616 82.198651 
2270.216432 82.205067 
2272.145248 82.184804 
2274.074064 82.196148 
2276.002880 82.205030 
2277.931696 82.193818 
2279.860512 82.207275 
2281.789328 82.237579 
2283.718144 82.228979 
2285.646960 82.149594 
2287.575776 82.027223 
2289.504592 81.893234 
2291.433408 81.740215 
2293.362224 81.592096 
2295.291040 81.411510 
2297.219856 81.193809 
2299.148672 81.019210 
2301.077488 80.892779 
2303.006304 80.746582 
2304.935120 80.483229 
2306.863936 80.224784 
2308.792752 80.066577 
2310.721568 80.071458 
2312.650384 80.315181 
2314.579200 80.697001 
2316.508016 80.907375 
2318.436832 80.885509 
2320.365648 80.788156 
2322.294464 80.821884 
2324.223280 81.194588 
2326.152096 81.631008 
2328.080912 81.942386 
2330.009728 82.234967 
2331.938544 82.598471 
2333.867360 83.029793 
2335.796176 83.259851 
2337.724992 83.356087 
2339.653808 83.172591 
2341.582624 82.578810 
2343.511440 81.584042 
2345.440256 80.860391 
2347.369072 81.029611 
2349.297888 81.618621 
2351.226704 82.386551 
2353.155520 82.935705 
2355.084336 83.090416 
2357.013152 83.084158 
2358.941968 82.827930 
2360.870784 82.743054 
2362.799600 82.727626 
2364.728416 82.583850 
2366.657232 82.355901 
2368.586048 81.986415 
2370.514864 81.579703 
2372.443680 81.223699 
2374.372496 80.961781 
2376.301312 80.762592 
2378.230128 80.737785 
2380.158944 80.995998 
2382.087760 81.542121 
2384.016576 82.186887 
2385.945392 82.690598 
2387.874208 82.971785 
2389.803024 83.098794 
2391.731840 83.127066 
2393.660656 83.115217 
2395.589472 83.115718 
2397.518288 83.115813 
2399.447104 83.114681 
2401.375920 83.136557 
2403.304736 83.126309 
2405.233552 83.082132 
2407.162368 83.037509 
2409.091184 83.007571 
2411.020000 82.978191 
2412.948816 82.935869 
2414.877632 82.909981 
2416.806448 82.917854 
2418.735264 82.915628 
2420.664080 82.890334 
2422.592896 82.852114 
2424.521712 82.788627 
2426.450528 82.739665 
2428.379344 82.697960 
2430.308160 82.647154 
2432.236976 82.606513 
2434.165792 82.578653 
2436.094608 82.579110 
2438.023424 82.559348 
2439.952240 82.480453 
2441.881056 82.410756 
2443.809872 82.365095 
2445.738688 82.296041 
2447.667504 82.221298 
2449.596320 82.204330 
2451.525136 82.197156 
2453.453952 82.147783 
2455.382768 82.060984 
2457.311584 81.988788 
2459.240400 81.933838 
2461.169216 81.862236 
2463.098032 81.775476 
2465.026848 81.704394 
2466.955664 81.656192 
2468.884480 81.600334 
2470.813296 81.544216 
2472.742112 81.504594 
2474.670928 81.433189 
2476.599744 81.324900 
2478.528560 81.220004 
2480.457376 81.124364 
2482.386192 81.066557 
2484.315008 81.004746 
2486.243824 80.924514 
2488.172640 80.870508 
2490.101456 80.789967 
2492.030272 80.666232 
2493.959088 80.543606 
2495.887904 80.435075 
2497.816720 80.310890 
2499.745536 80.170661 
2501.674352 80.064184 
2503.603168 79.989155 
2505.531984 79.920749 
2507.460800 79.895278 
2509.389616 79.884898 
2511.318432 79.834552 
2513.247248 79.782810 
2515.176064 79.773284 
2517.104880 79.761549 
2519.033696 79.743176 
2520.962512 79.785971 
2522.891328 79.845671 
2524.820144 79.888743 
2526.748960 79.918911 
2528.677776 79.961238 
2530.606592 80.008037 
2532.535408 80.037211 
2534.464224 80.048968 
2536.393040 80.049538 
2538.321856 80.056897 
2540.250672 80.063285 
2542.179488 80.061783 
2544.108304 80.089464 
2546.037120 80.088775 
2547.965936 80.089623 
2549.894752 80.062251 
2551.823568 80.009631 
2553.752384 79.997417 
2555.681200 80.005431 
2557.610016 79.997923 
2559.538832 79.981788 
2561.467648 79.997137 
2563.396464 80.016466 
2565.325280 80.009345 
2567.254096 79.972539 
2569.182912 79.906832 
2571.111728 79.875773 
2573.040544 79.871479 
2574.969360 79.875593 
2576.898176 79.870856 
2578.826992 79.873389 
2580.755808 79.854723 
2582.684624 79.841211 
2584.613440 79.840084 
2586.542256 79.811706 
2588.471072 79.779544 
2590.399888 79.746112 
2592.328704 79.724941 
2594.257520 79.716600 
2596.186336 79.719798 
2598.115152 79.740138 
2600.043968 79.746095 
2601.972784 79.744542 
2603.901600 79.705900 
2605.830416 79.633861 
2607.759232 79.621090 
2609.688048 79.601940 
2611.616864 79.587117 
2613.545680 79.592320 
2615.474496 79.596213 
2617.403312 79.595448 
2619.332128 79.580716 
2621.260944 79.567054 
2623.189760 79.567410 
2625.118576 79.550492 
2627.047392 79.519230 
2628.976208 79.481286 
2630.905024 79.465569 
2632.833840 79.478360 
2634.762656 79.498353 
2636.691472 79.491250 
2638.620288 79.479234 
2640.549104 79.424985 
2642.477920 79.361752 
2644.406736 79.356304 
2646.335552 79.366164 
2648.264368 79.360500 
2650.193184 79.342692 
2652.122000 79.320241 
2654.050816 79.314262 
2655.979632 79.310788 
2657.908448 79.279373 
2659.837264 79.221114 
2661.766080 79.185534 
2663.694896 79.147415 
2665.623712 79.112955 
2667.552528 79.069683 
2669.481344 79.004005 
2671.410160 78.919252 
2673.338976 78.797588 
2675.267792 78.740037 
2677.196608 78.757203 
2679.125424 78.775828 
2681.054240 78.805948 
2682.983056 78.818225 
2684.911872 78.822410 
2686.840688 78.798699 
2688.769504 78.744560 
2690.698320 78.719227 
2692.627136 78.699013 
2694.555952 78.683509 
2696.484768 78.678099 
2698.413584 78.639436 
2700.342400 78.590331 
2702.271216 78.559797 
2704.200032 78.530341 
2706.128848 78.501411 
2708.057664 78.458559 
2709.986480 78.453000 
2711.915296 78.416688 
2713.844112 78.376949 
2715.772928 78.353051 
2717.701744 78.314609 
2719.630560 78.243542 
2721.559376 78.178615 
2723.488192 78.130201 
2725.417008 78.111291 
2727.345824 78.111408 
2729.274640 78.086784 
2731.203456 78.078248 
2733.132272 78.077207 
2735.061088 78.026887 
2736.989904 77.997105 
2738.918720 77.967432 
2740.847536 77.912552 
2742.776352 77.866251 
2744.705168 77.820828 
2746.633984 77.755021 
2748.562800 77.753902 
2750.491616 77.788434 
2752.420432 77.757837 
2754.349248 77.683145 
2756.278064 77.637621 
2758.206880 77.591148 
2760.135696 77.574198 
2762.064512 77.548357 
2763.993328 77.512736 
2765.922144 77.490417 
2767.850960 77.455908 
2769.779776 77.404429 
2771.708592 77.328373 
2773.637408 77.279074 
2775.566224 77.281358 
2777.495040 77.281584 
2779.423856 77.267968 
2781.352672 77.247630 
2783.281488 77.217174 
2785.210304 77.174051 
2787.139120 77.104314 
2789.067936 77.040370 
2790.996752 77.015189 
2792.925568 76.968893 
2794.854384 76.916311 
2796.783200 76.868785 
2798.712016 76.860880 
2800.640832 76.873658 
2802.569648 76.826311 
2804.498464 76.762969 
2806.427280 76.718498 
2808.356096 76.666845 
2810.284912 76.650749 
2812.213728 76.626796 
2814.142544 76.569645 
2816.071360 76.548114 
2818.000176 76.510928 
2819.928992 76.468887 
2821.857808 76.409170 
2823.786624 76.354220 
2825.715440 76.328295 
2827.644256 76.298866 
2829.573072 76.237368 
2831.501888 76.158758 
2833.430704 76.096724 
2835.359520 76.013732 
2837.288336 75.945179 
2839.217152 75.934318 
2841.145968 75.957339 
2843.074784 75.977015 
2845.003600 75.972735 
2846.932416 75.963987 
2848.861232 75.929496 
2850.790048 75.822402 
2852.718864 75.700938 
2854.647680 75.565738 
2856.576496 75.418839 
2858.505312 75.346060 
2860.434128 75.307937 
2862.362944 75.288583 
2864.291760 75.253145 
2866.220576 75.222592 
2868.149392 75.136394 
2870.078208 75.059569 
2872.007024 75.046649 
2873.935840 75.068502 
2875.864656 75.098540 
2877.793472 75.091010 
2879.722288 75.082330 
2881.651104 75.082749 
2883.579920 75.046024 
2885.508736 74.997036 
2887.437552 74.962216 
2889.366368 74.951765 
2891.295184 74.922852 
2893.224000 74.867061 
2895.152816 74.830608 
2897.081632 74.807762 
2899.010448 74.760132 
2900.939264 74.711989 
2902.868080 74.673466 
2904.796896 74.652549 
2906.725712 74.609832 
2908.654528 74.545668 
2910.583344 74.482597 
2912.512160 74.483750 
2914.440976 74.531277 
2916.369792 74.544617 
2918.298608 74.475228 
2920.227424 74.348763 
2922.156240 74.217433 
2924.085056 74.080479 
2926.013872 73.949570 
2927.942688 73.827442 
2929.871504 73.791166 
2931.800320 73.829524 
2933.729136 73.829092 
2935.657952 73.791436 
2937.586768 73.722436 
2939.515584 73.646506 
2941.444400 73.570781 
2943.373216 73.496155 
2945.302032 73.498571 
2947.230848 73.475224 
2949.159664 73.432143 
2951.088480 73.401517 
2953.017296 73.387755 
2954.946112 73.370174 
2956.874928 73.328753 
2958.803744 73.257046 
2960.732560 73.194367 
2962.661376 73.148012 
2964.590192 73.138063 
2966.519008 73.128325 
2968.447824 73.071732 
2970.376640 72.976278 
2972.305456 72.906412 
2974.234272 72.851524 
2976.163088 72.760667 
2978.091904 72.684279 
2980.020720 72.682840 
2981.949536 72.732431 
2983.878352 72.752659 
2985.807168 72.737427 
2987.735984 72.679707 
2989.664800 72.584659 
2991.593616 72.506952 
2993.522432 72.473413 
2995.451248 72.445036 
2997.380064 72.421022 
2999.308880 72.436878 
3001.237696 72.417703 
3003.166512 72.392579 
3005.095328 72.347208 
3007.024144 72.258280 
3008.952960 72.154680 
3010.881776 72.070820 
3012.810592 72.050661 
3014.739408 72.036483 
3016.668224 72.035365 
3018.597040 72.019180 
3020.525856 71.992781 
3022.454672 71.974826 
3024.383488 71.949045 
3026.312304 71.927830 
3028.241120 71.877400 
3030.169936 71.745940 
3032.098752 71.623907 
3034.027568 71.549051 
3035.956384 71.518975 
3037.885200 71.501381 
3039.814016 71.440765 
3041.742832 71.384550 
3043.671648 71.375743 
3045.600464 71.393491 
3047.529280 71.378233 
3049.458096 71.284109 
3051.386912 71.204204 
3053.315728 71.173774 
3055.244544 71.116651 
3057.173360 71.095532 
3059.102176 71.083842 
3061.030992 71.044664 
3062.959808 70.983265 
3064.888624 70.900064 
3066.817440 70.822572 
3068.746256 70.767530 
3070.675072 70.752497 
3072.603888 70.692429 
3074.532704 70.632843 
3076.461520 70.588438 
3078.390336 70.533953 
3080.319152 70.485877 
3082.247968 70.427623 
3084.176784 70.388836 
3086.105600 70.381938 
3088.034416 70.358047 
3089.963232 70.344619 
3091.892048 70.355310 
3093.820864 70.351945 
3095.749680 70.292102 
3097.678496 70.230395 
3099.607312 70.201092 
3101.536128 70.205167 
3103.464944 70.171570 
3105.393760 70.090251 
3107.322576 70.014271 
3109.251392 69.963163 
3111.180208 69.937923 
3113.109024 69.899852 
3115.037840 69.827618 
3116.966656 69.759841 
3118.895472 69.772534 
3120.824288 69.803730 
3122.753104 69.789756 
3124.681920 69.723401 
3126.610736 69.640969 
3128.539552 69.601612 
3130.468368 69.583185 
3132.397184 69.545010 
3134.326000 69.488046 
3136.254816 69.438647 
3138.183632 69.382543 
3140.112448 69.348060 
3142.041264 69.344770 
3143.970080 69.311289 
3145.898896 69.245912 
3147.827712 69.172841 
3149.756528 69.081002 
3151.685344 69.027669 
3153.614160 69.008094 
3155.542976 69.012835 
3157.471792 69.008033 
3159.400608 68.974535 
3161.329424 68.942117 
3163.258240 68.924798 
3165.187056 68.870898 
3167.115872 68.780130 
3169.044688 68.735413 
3170.973504 68.694825 
3172.902320 68.656313 
3174.831136 68.605657 
3176.759952 68.575377 
3178.688768 68.592771 
3180.617584 68.568280 
3182.546400 68.529853 
3184.475216 68.489805 
3186.404032 68.414605 
3188.332848 68.349142 
3190.261664 68.292752 
3192.190480 68.254306 
3194.119296 68.238125 
3196.048112 68.204421 
3197.976928 68.151253 
3199.905744 68.131704 
3201.834560 68.122522 
3203.763376 68.044774 
3205.692192 67.961494 
3207.621008 67.942598 
3209.549824 67.942336 
3211.478640 67.928763 
3213.407456 67.913910 
3215.336272 67.831691 
3217.265088 67.799496 
3219.193904 67.780391 
3221.122720 67.732911 
3223.051536 67.687676 
3224.980352 67.661145 
3226.909168 67.622184 
3228.837984 67.556764 
3230.766800 67.469840 
3232.695616 67.448682 
3234.624432 67.465455 
3236.553248 67.425317 
3238.482064 67.364673 
3240.410880 67.348023 
3242.339696 67.287241 
3244.268512 67.160418 
3246.197328 67.047439 
3248.126144 66.969652 
3250.054960 66.905453 
3251.983776 66.890127 
3253.912592 66.837959 
3255.841408 66.772255 
3257.770224 66.755937 
3259.699040 66.721109 
3261.627856 66.689418 
3263.556672 66.628648 
3265.485488 66.536201 
3267.414304 66.457827 
3269.343120 66.381771 
3271.271936 66.359053 
3273.200752 66.314627 
3275.129568 66.271400 
3277.058384 66.222309 
3278.987200 66.208458 
3280.916016 66.160812 
3282.844832 66.072855 
3284.773648 66.030670 
3286.702464 65.995371 
3288.631280 65.954405 
3290.560096 65.905866 
3292.488912 65.846068 
3294.417728 65.831502 
3296.346544 65.808051 
3298.275360 65.803484 
3300.204176 65.792585 
3302.132992 65.773337 
3304.061808 65.768579 
3305.990624 65.761250 
3307.919440 65.777126 
3309.848256 65.805976 
3311.777072 65.852291 
3313.705888 65.916739 
3315.634704 65.955698 
3317.563520 66.023251 
3319.492336 66.089779 
3321.421152 66.072932 
3323.349968 66.056946 
3325.278784 66.047458 
3327.207600 66.050576 
3329.136416 66.047469 
3331.065232 66.034490 
3332.994048 66.032815 
3334.922864 65.980956 
3336.851680 65.948996 
3338.780496 65.983696 
3340.709312 66.046270 
3342.638128 66.108998 
3344.566944 66.126366 
3346.495760 66.108231 
3348.424576 66.084310 
3350.353392 66.068156 
3352.282208 66.091976 
3354.211024 66.097069 
3356.139840 66.129508 
3358.068656 66.173031 
3359.997472 66.192517 
3361.926288 66.175338 
3363.855104 66.157806 
3365.783920 66.106593 
3367.712736 66.035690 
3369.641552 66.037425 
3371.570368 66.144321 
3373.499184 66.260201 
3375.428000 66.315717 
3377.356816 66.396545 
3379.285632 66.481959 
3381.214448 66.507721 
3383.143264 66.514124 
3385.072080 66.529180 
3387.000896 66.584869 
3388.929712 66.610599 
3390.858528 66.612700 
3392.787344 66.647363 
3394.716160 66.671187 
3396.644976 66.682238 
3398.573792 66.712640 
3400.502608 66.756948 
3402.431424 66.841833 
3404.360240 66.842379 
3406.289056 66.822560 
3408.217872 66.826924 
3410.146688 66.857913 
3412.075504 66.880274 
3414.004320 66.998550 
3415.933136 67.069666 
3417.861952 67.030326 
3419.790768 66.995739 
3421.719584 67.051659 
3423.648400 67.125093 
3425.577216 67.157139 
3427.506032 67.139987 
3429.434848 67.161434 
3431.363664 67.216352 
3433.292480 67.253815 
3435.221296 67.308039 
3437.150112 67.362320 
3439.078928 67.384563 
3441.007744 67.439864 
3442.936560 67.464421 
3444.865376 67.447321 
3446.794192 67.410072 
3448.723008 67.467740 
3450.651824 67.531707 
3452.580640 67.559055 
3454.509456 67.605350 
3456.438272 67.649554 
3458.367088 67.660519 
3460.295904 67.683754 
3462.224720 67.713486 
3464.153536 67.680363 
3466.082352 67.667429 
3468.011168 67.708775 
3469.939984 67.751835 
3471.868800 67.776516 
3473.797616 67.855135 
3475.726432 67.941808 
3477.655248 67.963851 
3479.584064 67.928021 
3481.512880 67.960553 
3483.441696 67.987497 
3485.370512 67.991595 
3487.299328 68.024138 
3489.228144 68.125166 
3491.156960 68.219124 
3493.085776 68.248926 
3495.014592 68.274756 
3496.943408 68.307147 
3498.872224 68.277029 
3500.801040 68.194448 
3502.729856 68.209785 
3504.658672 68.247244 
3506.587488 68.158402 
3508.516304 67.926803 
3510.445120 67.817145 
3512.373936 67.843765 
3514.302752 67.802543 
3516.231568 67.720262 
3518.160384 67.653796 
3520.089200 67.547103 
3522.018016 67.248019 
3523.946832 67.010451 
3525.875648 67.016955 
3527.804464 67.029865 
3529.733280 67.110396 
3531.662096 67.208877 
3533.590912 67.210160 
3535.519728 67.189584 
3537.448544 67.369757 
3539.377360 67.622723 
3541.306176 67.663741 
3543.234992 67.530752 
3545.163808 67.374692 
3547.092624 67.495030 
3549.021440 67.670343 
3550.950256 67.638327 
3552.879072 67.622207 
3554.807888 67.740264 
3556.736704 67.825397 
3558.665520 67.843386 
3560.594336 67.938542 
3562.523152 68.032259 
3564.451968 67.815947 
3566.380784 67.304004 
3568.309600 67.552260 
3570.238416 67.912998 
3572.167232 68.060752 
3574.096048 68.029540 
3576.024864 67.950104 
3577.953680 68.025335 
3579.882496 67.974213 
3581.811312 67.892673 
3583.740128 67.628301 
3585.668944 67.127516 
3587.597760 66.705849 
3589.526576 66.706251 
3591.455392 66.618650 
3593.384208 66.263497 
3595.313024 65.963522 
3597.241840 65.757141 
3599.170656 65.459670 
3601.099472 65.091432 
3603.028288 64.756492 
3604.957104 64.109629 
3606.885920 63.265665 
3608.814736 62.407590 
3610.743552 61.640689 
3612.672368 60.552020 
3614.601184 59.316960 
3616.530000 58.109115 
3618.458816 56.937666 
3620.387632 56.038554 
3622.316448 55.262709 
3624.245264 53.933206 
3626.174080 51.756360 
3628.102896 48.083731 
3630.031712 43.756657 
3631.960528 40.076870 
3633.889344 35.260412 
3635.818160 29.945771 
3637.746976 25.204544 
3639.675792 21.697002 
3641.604608 20.013501 
3643.533424 19.723992 
3645.462240 21.868537 
3647.391056 28.837843 
3649.319872 38.584289 
3651.248688 44.772049 
3653.177504 48.337210 
3655.106320 51.898933 
3657.035136 54.915384 
3658.963952 56.529694 
3660.892768 58.025066 
3662.821584 60.071420 
3664.750400 63.044009 
3666.679216 66.486725 
3668.608032 69.942447 
3670.536848 72.731730 
3672.465664 74.397854 
3674.394480 75.385680 
3676.323296 76.520376 
3678.252112 77.883473 
3680.180928 79.013730 
3682.109744 80.566964 
3684.038560 81.168433 
3685.967376 81.685349 
3687.896192 80.816976 
3689.825008 79.185170 
3691.753824 78.395856 
3693.682640 77.885917 
3695.611456 77.600239 
3697.540272 78.112982 
3699.469088 78.984574 
3701.397904 80.320067 
3703.326720 81.985389 
3705.255536 83.429555 
3707.184352 84.222651 
3709.113168 83.797133 
3711.041984 82.730709 
3712.970800 83.044842 
3714.899616 83.795371 
3716.828432 84.354917 
3718.757248 84.536152 
3720.686064 84.581226 
3722.614880 84.267364 
3724.543696 84.190227 
3726.472512 84.956697 
3728.401328 86.350723 
3730.330144 87.208654 
3732.258960 87.446901 
3734.187776 87.067084 
3736.116592 87.582121 
3738.045408 89.024019 
3739.974224 90.876003 
3741.903040 92.139471 
3743.831856 92.710950 
3745.760672 94.234126 
3747.689488 95.342217 
3749.618304 94.323470 
3751.547120 93.475336 
3753.475936 94.177601 
3755.404752 94.887449 
3757.333568 94.571190 
3759.262384 94.302749 
3761.191200 94.622992 
3763.120016 94.950364 
3765.048832 94.705227 
3766.977648 94.500064 
3768.906464 94.181142 
3770.835280 94.148221 
3772.764096 94.572425 
3774.692912 94.872315 
3776.621728 94.851363 
3778.550544 94.618715 
3780.479360 94.465290 
3782.408176 94.459420 
3784.336992 94.244328 
3786.265808 94.117361 
3788.194624 94.153903 
3790.123440 94.488546 
3792.052256 94.614840 
3793.981072 94.687856 
3795.909888 94.799312 
3797.838704 95.055187 
3799.767520 94.740765 
3801.696336 93.987538 
3803.625152 93.950299 
3805.553968 93.658033 
3807.482784 93.251318 
3809.411600 93.533828 
3811.340416 94.137821 
3813.269232 94.434215 
3815.198048 94.175430 
3817.126864 93.949288 
3819.055680 93.449308 
3820.984496 92.352799 
3822.913312 92.291959 
3824.842128 92.421181 
3826.770944 92.298237 
3828.699760 92.401385 
3830.628576 92.460017 
3832.557392 92.514847 
3834.486208 92.533852 
3836.415024 91.622979 
3838.343840 90.798557 
3840.272656 90.267198 
3842.201472 90.027800 
3844.130288 90.058883 
3846.059104 90.337877 
3847.987920 90.544484 
3849.916736 90.290258 
3851.845552 88.897906 
3853.774368 86.224981 
3855.703184 86.550150 
3857.632000 87.065881 
3859.560816 87.108831 
3861.489632 86.474531 
3863.418448 85.792137 
3865.347264 85.366369 
3867.276080 85.259202 
3869.204896 84.474816 
3871.133712 84.026120 
3873.062528 84.367166 
3874.991344 84.646916 
3876.920160 84.699825 
3878.848976 84.670662 
3880.777792 84.517874 
3882.706608 84.617874 
3884.635424 84.613183 
3886.564240 84.850570 
3888.493056 85.243858 
3890.421872 85.169300 
3892.350688 85.272163 
3894.279504 85.720991 
3896.208320 85.999586 
3898.137136 85.889750 
3900.065952 85.532407 
3901.994768 84.994407 
3903.923584 84.725004 
3905.852400 85.262592 
3907.781216 85.896185 
3909.710032 86.228657 
3911.638848 86.336878 
3913.567664 86.300574 
3915.496480 85.988466 
3917.425296 85.660301 
3919.354112 85.510896 
3921.282928 85.280829 
3923.211744 84.904778 
3925.140560 84.552003 
3927.069376 84.454779 
3928.998192 84.141601 
3930.927008 83.539643 
3932.855824 83.330299 
3934.784640 83.614445 
3936.713456 83.716982 
3938.642272 83.833783 
3940.571088 83.879930 
3942.499904 83.902661 
3944.428720 84.096334 
3946.357536 84.232418 
3948.286352 84.278662 
3950.215168 84.518220 
3952.143984 84.825898 
3954.072800 85.048000 
3956.001616 85.350345 
3957.930432 85.666307 
3959.859248 85.884987 
3961.788064 86.147769 
3963.716880 86.551026 
3965.645696 86.885647 
3967.574512 87.067140 
3969.503328 87.238865 
3971.432144 87.402674 
3973.360960 87.524334 
3975.289776 87.674322 
3977.218592 87.927783 
3979.147408 88.184757 
3981.076224 88.284628 
3983.005040 88.448835 
3984.933856 88.702114 
3986.862672 88.951219 
3988.791488 89.222959 
3990.720304 89.601889 
3992.649120 90.120427 
3994.577936 90.616883 
3996.506752 91.128018 
3998.435568 91.666979 
4000.364384 92.211461 
