# Supplementary material for: Experimental data of CaTiO3 photocatalyst for degradation of organic pollutants (Brilliant green dye) – Green synthesis, characterization and kinetic study
Source: Data Brief. 2020 Jul 31;32:106099. doi: 10.1016/j.dib.2020.106099 (PMC7451799; doi:10.1016/j.dib.2020.106099)
Supplement: Supplementary file 1 [file mmc1.zip › All RAW Data for Data in Brief/FTIR/FTIR CaTiO3 (2_5).txt]

##YUNITS=%T
399.264912 32.280691 
401.193728 33.013938 
403.122544 33.200877 
405.051360 33.432735 
406.980176 33.802367 
408.908992 34.327884 
410.837808 34.370056 
412.766624 34.176898 
414.695440 34.087783 
416.624256 33.691661 
418.553072 32.158220 
420.481888 32.860520 
422.410704 33.488615 
424.339520 34.113581 
426.268336 34.317460 
428.197152 34.357214 
430.125968 34.423505 
432.054784 34.582460 
433.983600 34.160397 
435.912416 34.159386 
437.841232 34.140849 
439.770048 34.153439 
441.698864 34.397356 
443.627680 34.333223 
445.556496 34.568901 
447.485312 34.962928 
449.414128 35.079497 
451.342944 35.061111 
453.271760 34.726738 
455.200576 34.935640 
457.129392 35.355191 
459.058208 35.345777 
460.987024 34.919752 
462.915840 34.812400 
464.844656 34.796066 
466.773472 34.728801 
468.702288 34.448022 
470.631104 34.173914 
472.559920 34.413073 
474.488736 34.547212 
476.417552 34.093761 
478.346368 33.810499 
480.275184 33.922500 
482.204000 33.784380 
484.132816 33.135971 
486.061632 32.775545 
487.990448 32.668128 
489.919264 32.620108 
491.848080 32.655089 
493.776896 32.845784 
495.705712 32.998930 
497.634528 32.788275 
499.563344 32.499337 
501.492160 32.282374 
503.420976 32.217197 
505.349792 32.361141 
507.278608 32.423418 
509.207424 32.122876 
511.136240 31.985563 
513.065056 31.745556 
514.993872 31.571720 
516.922688 31.628711 
518.851504 31.720850 
520.780320 31.803428 
522.709136 31.809982 
524.637952 31.839587 
526.566768 31.794587 
528.495584 31.582023 
530.424400 31.488514 
532.353216 31.435980 
534.282032 31.313113 
536.210848 31.263638 
538.139664 31.117156 
540.068480 31.017659 
541.997296 31.056689 
543.926112 31.128926 
545.854928 31.223076 
547.783744 31.262936 
549.712560 31.227063 
551.641376 31.070073 
553.570192 31.120755 
555.499008 31.229743 
557.427824 31.253327 
559.356640 31.032426 
561.285456 30.920934 
563.214272 31.009703 
565.143088 31.023112 
567.071904 31.016050 
569.000720 30.915898 
570.929536 30.796861 
572.858352 30.769443 
574.787168 30.611331 
576.715984 30.468240 
578.644800 30.380708 
580.573616 30.293199 
582.502432 30.182195 
584.431248 30.043888 
586.360064 29.989703 
588.288880 29.958785 
590.217696 29.855178 
592.146512 29.707263 
594.075328 29.559031 
596.004144 29.208959 
597.932960 29.206735 
599.861776 29.268469 
601.790592 29.189918 
603.719408 29.130418 
605.648224 28.971338 
607.577040 28.800818 
609.505856 28.617736 
611.434672 28.490868 
613.363488 28.404145 
615.292304 28.335350 
617.221120 28.247267 
619.149936 28.117651 
621.078752 28.094198 
623.007568 28.028834 
624.936384 27.947838 
626.865200 27.906091 
628.794016 27.846319 
630.722832 27.738196 
632.651648 27.554419 
634.580464 27.390639 
636.509280 27.311939 
638.438096 27.249090 
640.366912 27.204733 
642.295728 27.149112 
644.224544 27.038803 
646.153360 26.858437 
648.082176 26.763560 
650.010992 26.738716 
651.939808 26.699460 
653.868624 26.754818 
655.797440 26.706483 
657.726256 26.599172 
659.655072 26.500096 
661.583888 26.433656 
663.512704 26.338411 
665.441520 26.204056 
667.370336 26.197939 
669.299152 26.275512 
671.227968 26.062073 
673.156784 25.981269 
675.085600 25.921269 
677.014416 25.830316 
678.943232 25.689773 
680.872048 25.716237 
682.800864 25.707321 
684.729680 25.623319 
686.658496 25.508599 
688.587312 25.436486 
690.516128 25.384012 
692.444944 25.316591 
694.373760 25.238650 
696.302576 25.180570 
698.231392 25.127162 
700.160208 25.086342 
702.089024 25.022213 
704.017840 24.968089 
705.946656 24.955067 
707.875472 24.911136 
709.804288 24.873419 
711.733104 24.840693 
713.661920 24.743303 
715.590736 24.749347 
717.519552 24.710131 
719.448368 24.681552 
721.377184 24.675782 
723.306000 24.643065 
725.234816 24.624512 
727.163632 24.632363 
729.092448 24.609972 
731.021264 24.588680 
732.950080 24.600038 
734.878896 24.618373 
736.807712 24.526287 
738.736528 24.509038 
740.665344 24.465995 
742.594160 24.438120 
744.522976 24.420795 
746.451792 24.415244 
748.380608 24.397489 
750.309424 24.403096 
752.238240 24.377805 
754.167056 24.375291 
756.095872 24.369615 
758.024688 24.408486 
759.953504 24.454978 
761.882320 24.462434 
763.811136 24.421488 
765.739952 24.422095 
767.668768 24.378047 
769.597584 24.332473 
771.526400 24.365474 
773.455216 24.380133 
775.384032 24.377403 
777.312848 24.406323 
779.241664 24.391190 
781.170480 24.335443 
783.099296 24.305442 
785.028112 24.324747 
786.956928 24.250028 
788.885744 24.173174 
790.814560 24.120561 
792.743376 24.082256 
794.672192 24.047555 
796.601008 24.034346 
798.529824 24.001004 
800.458640 23.942915 
802.387456 23.827887 
804.316272 23.812938 
806.245088 23.796475 
808.173904 23.796151 
810.102720 23.831367 
812.031536 23.867861 
813.960352 23.901236 
815.889168 23.973094 
817.817984 24.025441 
819.746800 24.079474 
821.675616 24.139304 
823.604432 24.200540 
825.533248 24.290800 
827.462064 24.366821 
829.390880 24.426400 
831.319696 24.540963 
833.248512 24.713285 
835.177328 24.845186 
837.106144 24.911382 
839.034960 24.968857 
840.963776 25.004006 
842.892592 25.094901 
844.821408 25.180749 
846.750224 25.222580 
848.679040 25.242188 
850.607856 25.256974 
852.536672 25.311363 
854.465488 25.395137 
856.394304 25.408052 
858.323120 25.400666 
860.251936 25.422333 
862.180752 25.467312 
864.109568 25.472924 
866.038384 25.532371 
867.967200 25.519237 
869.896016 25.423394 
871.824832 25.235186 
873.753648 25.127998 
875.682464 25.137599 
877.611280 25.338532 
879.540096 25.673227 
881.468912 26.060131 
883.397728 26.318430 
885.326544 26.480593 
887.255360 26.630894 
889.184176 26.748411 
891.112992 26.785874 
893.041808 26.797929 
894.970624 26.789453 
896.899440 26.843591 
898.828256 26.884676 
900.757072 26.900505 
902.685888 26.867054 
904.614704 26.866733 
906.543520 26.873083 
908.472336 26.885649 
910.401152 26.863691 
912.329968 26.857055 
914.258784 26.888105 
916.187600 26.928725 
918.116416 26.920392 
920.045232 26.953494 
921.974048 26.987316 
923.902864 27.002717 
925.831680 27.012956 
927.760496 27.070908 
929.689312 27.079842 
931.618128 27.106027 
933.546944 27.139095 
935.475760 27.190939 
937.404576 27.258959 
939.333392 27.380477 
941.262208 27.430823 
943.191024 27.473928 
945.119840 27.567567 
947.048656 27.682763 
948.977472 27.743243 
950.906288 27.809967 
952.835104 27.943277 
954.763920 28.063249 
956.692736 28.172204 
958.621552 28.299259 
960.550368 28.344356 
962.479184 28.384739 
964.408000 28.500553 
966.336816 28.639283 
968.265632 28.752110 
970.194448 28.885003 
972.123264 28.993540 
974.052080 29.105366 
975.980896 29.208049 
977.909712 29.315249 
979.838528 29.432362 
981.767344 29.592739 
983.696160 29.729863 
985.624976 29.885867 
987.553792 30.056195 
989.482608 30.204066 
991.411424 30.347419 
993.340240 30.551768 
995.269056 30.720145 
997.197872 30.908927 
999.126688 31.136603 
1001.055504 31.356273 
1002.984320 31.503442 
1004.913136 31.648175 
1006.841952 31.788777 
1008.770768 31.940040 
1010.699584 32.052658 
1012.628400 32.102446 
1014.557216 32.152066 
1016.486032 32.224753 
1018.414848 32.224489 
1020.343664 32.159629 
1022.272480 32.070672 
1024.201296 31.978118 
1026.130112 31.802392 
1028.058928 31.577520 
1029.987744 31.320459 
1031.916560 31.128176 
1033.845376 30.928832 
1035.774192 30.713051 
1037.703008 30.552007 
1039.631824 30.392875 
1041.560640 30.221870 
1043.489456 30.074293 
1045.418272 29.967884 
1047.347088 29.875708 
1049.275904 29.774250 
1051.204720 29.691641 
1053.133536 29.594370 
1055.062352 29.527268 
1056.991168 29.495568 
1058.919984 29.579513 
1060.848800 29.663367 
1062.777616 29.767357 
1064.706432 29.901105 
1066.635248 30.052345 
1068.564064 30.178158 
1070.492880 30.390406 
1072.421696 30.609936 
1074.350512 30.824452 
1076.279328 31.055275 
1078.208144 31.330583 
1080.136960 31.573981 
1082.065776 31.747247 
1083.994592 31.820689 
1085.923408 31.758179 
1087.852224 31.628776 
1089.781040 31.606957 
1091.709856 31.603821 
1093.638672 31.666162 
1095.567488 31.793000 
1097.496304 31.983059 
1099.425120 32.150980 
1101.353936 32.366134 
1103.282752 32.601095 
1105.211568 32.869425 
1107.140384 33.197194 
1109.069200 33.527433 
1110.998016 33.795004 
1112.926832 34.081544 
1114.855648 34.370978 
1116.784464 34.654638 
1118.713280 34.888991 
1120.642096 35.115526 
1122.570912 35.307569 
1124.499728 35.479509 
1126.428544 35.651330 
1128.357360 35.849860 
1130.286176 35.984793 
1132.214992 36.077256 
1134.143808 36.125613 
1136.072624 36.196334 
1138.001440 36.291441 
1139.930256 36.422830 
1141.859072 36.577554 
1143.787888 36.737368 
1145.716704 36.851809 
1147.645520 36.980548 
1149.574336 37.150006 
1151.503152 37.315946 
1153.431968 37.437305 
1155.360784 37.570148 
1157.289600 37.728662 
1159.218416 37.911200 
1161.147232 38.058901 
1163.076048 38.217186 
1165.004864 38.372831 
1166.933680 38.509378 
1168.862496 38.659110 
1170.791312 38.854054 
1172.720128 39.068787 
1174.648944 39.254943 
1176.577760 39.422027 
1178.506576 39.606556 
1180.435392 39.759395 
1182.364208 39.975710 
1184.293024 40.190738 
1186.221840 40.358923 
1188.150656 40.490041 
1190.079472 40.634083 
1192.008288 40.766338 
1193.937104 40.920435 
1195.865920 41.057440 
1197.794736 41.212605 
1199.723552 41.359687 
1201.652368 41.517707 
1203.581184 41.673682 
1205.510000 41.788078 
1207.438816 41.891554 
1209.367632 42.028909 
1211.296448 42.112848 
1213.225264 42.154768 
1215.154080 42.200998 
1217.082896 42.283601 
1219.011712 42.372360 
1220.940528 42.495312 
1222.869344 42.616429 
1224.798160 42.706168 
1226.726976 42.813219 
1228.655792 42.899259 
1230.584608 43.041676 
1232.513424 43.209517 
1234.442240 43.352013 
1236.371056 43.501037 
1238.299872 43.650177 
1240.228688 43.801460 
1242.157504 43.940463 
1244.086320 44.079359 
1246.015136 44.210422 
1247.943952 44.333187 
1249.872768 44.469439 
1251.801584 44.626537 
1253.730400 44.735583 
1255.659216 44.851631 
1257.588032 44.980022 
1259.516848 45.117304 
1261.445664 45.254359 
1263.374480 45.378300 
1265.303296 45.496784 
1267.232112 45.603668 
1269.160928 45.713609 
1271.089744 45.839504 
1273.018560 45.960261 
1274.947376 46.076493 
1276.876192 46.174160 
1278.805008 46.261035 
1280.733824 46.348371 
1282.662640 46.439911 
1284.591456 46.516196 
1286.520272 46.606038 
1288.449088 46.706366 
1290.377904 46.809311 
1292.306720 46.903958 
1294.235536 46.973436 
1296.164352 47.054329 
1298.093168 47.113010 
1300.021984 47.169408 
1301.950800 47.205209 
1303.879616 47.219054 
1305.808432 47.233352 
1307.737248 47.236993 
1309.666064 47.230960 
1311.594880 47.210056 
1313.523696 47.196331 
1315.452512 47.184732 
1317.381328 47.141235 
1319.310144 47.119330 
1321.238960 47.089884 
1323.167776 47.039626 
1325.096592 46.978746 
1327.025408 46.846102 
1328.954224 46.690969 
1330.883040 46.535855 
1332.811856 46.344447 
1334.740672 46.084510 
1336.669488 45.780351 
1338.598304 45.497927 
1340.527120 45.294085 
1342.455936 45.059977 
1344.384752 44.773920 
1346.313568 44.345352 
1348.242384 43.865927 
1350.171200 43.370771 
1352.100016 42.962268 
1354.028832 42.423565 
1355.957648 41.977143 
1357.886464 41.413740 
1359.815280 40.758343 
1361.744096 40.172541 
1363.672912 39.679086 
1365.601728 39.080761 
1367.530544 38.470642 
1369.459360 37.874145 
1371.388176 37.231730 
1373.316992 36.707168 
1375.245808 36.219310 
1377.174624 35.615589 
1379.103440 35.149835 
1381.032256 34.819797 
1382.961072 34.501623 
1384.889888 33.884858 
1386.818704 33.276333 
1388.747520 32.705515 
1390.676336 32.088322 
1392.605152 31.578317 
1394.533968 31.261076 
1396.462784 30.902106 
1398.391600 30.624076 
1400.320416 30.341561 
1402.249232 29.892332 
1404.178048 29.623006 
1406.106864 29.349823 
1408.035680 28.959608 
1409.964496 28.685700 
1411.893312 28.453461 
1413.822128 28.077745 
1415.750944 27.626617 
1417.679760 27.576905 
1419.608576 28.089251 
1421.537392 27.729063 
1423.466208 27.630345 
1425.395024 27.569277 
1427.323840 27.299231 
1429.252656 27.411285 
1431.181472 27.440372 
1433.110288 27.104390 
1435.039104 26.983888 
1436.967920 27.476816 
1438.896736 27.276169 
1440.825552 27.033073 
1442.754368 26.934296 
1444.683184 26.796884 
1446.612000 26.772718 
1448.540816 26.865756 
1450.469632 26.734507 
1452.398448 26.475657 
1454.327264 25.933925 
1456.256080 26.503604 
1458.184896 27.277044 
1460.113712 26.806360 
1462.042528 26.388290 
1463.971344 26.570484 
1465.900160 26.737189 
1467.828976 26.488938 
1469.757792 25.994187 
1471.686608 26.325700 
1473.615424 26.699273 
1475.544240 26.654157 
1477.473056 26.614058 
1479.401872 26.471560 
1481.330688 26.549050 
1483.259504 26.471871 
1485.188320 26.350537 
1487.117136 26.338985 
1489.045952 26.858419 
1490.974768 27.279617 
1492.903584 26.826200 
1494.832400 26.605662 
1496.761216 27.263114 
1498.690032 27.592134 
1500.618848 27.546667 
1502.547664 27.095425 
1504.476480 26.720309 
1506.405296 28.258474 
1508.334112 29.018414 
1510.262928 28.644142 
1512.191744 28.740688 
1514.120560 28.634219 
1516.049376 29.203015 
1517.978192 29.630029 
1519.907008 29.871643 
1521.835824 31.230835 
1523.764640 31.373851 
1525.693456 31.846373 
1527.622272 32.447427 
1529.551088 32.715469 
1531.479904 33.185910 
1533.408720 34.322901 
1535.337536 34.943206 
1537.266352 35.046612 
1539.195168 36.579801 
1541.123984 38.013411 
1543.052800 38.429577 
1544.981616 39.209039 
1546.910432 39.786739 
1548.839248 40.490494 
1550.768064 41.348627 
1552.696880 42.022663 
1554.625696 42.778663 
1556.554512 43.317599 
1558.483328 45.045885 
1560.412144 45.995945 
1562.340960 46.055888 
1564.269776 46.639890 
1566.198592 47.222720 
1568.127408 47.819662 
1570.056224 48.711816 
1571.985040 49.002553 
1573.913856 49.331631 
1575.842672 50.021336 
1577.771488 50.328216 
1579.700304 50.578748 
1581.629120 50.961250 
1583.557936 51.215907 
1585.486752 51.440750 
1587.415568 51.599820 
1589.344384 51.773914 
1591.273200 51.940742 
1593.202016 52.091790 
1595.130832 52.236189 
1597.059648 52.341118 
1598.988464 52.449032 
1600.917280 52.464826 
1602.846096 52.481689 
1604.774912 52.467842 
1606.703728 52.456819 
1608.632544 52.447159 
1610.561360 52.440940 
1612.490176 52.413961 
1614.418992 52.428139 
1616.347808 52.474260 
1618.276624 52.355025 
1620.205440 52.258619 
1622.134256 52.257573 
1624.063072 52.205048 
1625.991888 52.152277 
1627.920704 52.124986 
1629.849520 52.044576 
1631.778336 51.996541 
1633.707152 52.056495 
1635.635968 52.190388 
1637.564784 52.079056 
1639.493600 52.025663 
1641.422416 52.063838 
1643.351232 52.109591 
1645.280048 52.282719 
1647.208864 52.444121 
1649.137680 52.384928 
1651.066496 52.387383 
1652.995312 52.629205 
1654.924128 52.537337 
1656.852944 52.592926 
1658.781760 52.700793 
1660.710576 52.921998 
1662.639392 53.157185 
1664.568208 53.358624 
1666.497024 53.568224 
1668.425840 53.879371 
1670.354656 54.167325 
1672.283472 54.369101 
1674.212288 54.608823 
1676.141104 54.879916 
1678.069920 55.105106 
1679.998736 55.389868 
1681.927552 55.741182 
1683.856368 56.129826 
1685.785184 56.355201 
1687.714000 56.617258 
1689.642816 56.946573 
1691.571632 57.313867 
1693.500448 57.648113 
1695.429264 58.010160 
1697.358080 58.328377 
1699.286896 58.565641 
1701.215712 58.782439 
1703.144528 59.121821 
1705.073344 59.396481 
1707.002160 59.659984 
1708.930976 59.924588 
1710.859792 60.211820 
1712.788608 60.489269 
1714.717424 60.773239 
1716.646240 60.973518 
1718.575056 61.081738 
1720.503872 61.356348 
1722.432688 61.593744 
1724.361504 61.824856 
1726.290320 62.073019 
1728.219136 62.188976 
1730.147952 62.297020 
1732.076768 62.391839 
1734.005584 62.338296 
1735.934400 62.513361 
1737.863216 62.722635 
1739.792032 62.770442 
1741.720848 62.812263 
1743.649664 62.881207 
1745.578480 63.022564 
1747.507296 63.083067 
1749.436112 63.021588 
1751.364928 63.027669 
1753.293744 63.230792 
1755.222560 63.324307 
1757.151376 63.334621 
1759.080192 63.453654 
1761.009008 63.485855 
1762.937824 63.507620 
1764.866640 63.649494 
1766.795456 63.647269 
1768.724272 63.721271 
1770.653088 63.818124 
1772.581904 63.672881 
1774.510720 63.622108 
1776.439536 63.648285 
1778.368352 63.646025 
1780.297168 63.553338 
1782.225984 63.482988 
1784.154800 63.373365 
1786.083616 63.243205 
1788.012432 63.202047 
1789.941248 62.904173 
1791.870064 62.424041 
1793.798880 62.302937 
1795.727696 62.501736 
1797.656512 62.866952 
1799.585328 63.374309 
1801.514144 63.946756 
1803.442960 64.599870 
1805.371776 64.988069 
1807.300592 65.254336 
1809.229408 65.464154 
1811.158224 65.592663 
1813.087040 65.764020 
1815.015856 65.957994 
1816.944672 66.068027 
1818.873488 66.212848 
1820.802304 66.337928 
1822.731120 66.435349 
1824.659936 66.453450 
1826.588752 66.601732 
1828.517568 66.712102 
1830.446384 66.648954 
1832.375200 66.750718 
1834.304016 66.859971 
1836.232832 66.918813 
1838.161648 66.990691 
1840.090464 67.125551 
1842.019280 67.205266 
1843.948096 67.120741 
1845.876912 67.159471 
1847.805728 67.283753 
1849.734544 67.388875 
1851.663360 67.477791 
1853.592176 67.518402 
1855.520992 67.542468 
1857.449808 67.558489 
1859.378624 67.592738 
1861.307440 67.638114 
1863.236256 67.714597 
1865.165072 67.788779 
1867.093888 67.749431 
1869.022704 67.613277 
1870.951520 67.679298 
1872.880336 67.786463 
1874.809152 67.847807 
1876.737968 67.869283 
1878.666784 67.888142 
1880.595600 67.916225 
1882.524416 67.933399 
1884.453232 67.960484 
1886.382048 68.019656 
1888.310864 68.005530 
1890.239680 67.959257 
1892.168496 68.022641 
1894.097312 68.037974 
1896.026128 68.049693 
1897.954944 68.085905 
1899.883760 68.120131 
1901.812576 68.129128 
1903.741392 68.149803 
1905.670208 68.165311 
1907.599024 68.159522 
1909.527840 68.152721 
1911.456656 68.185288 
1913.385472 68.248171 
1915.314288 68.282357 
1917.243104 68.227180 
1919.171920 68.218396 
1921.100736 68.254748 
1923.029552 68.211811 
1924.958368 68.275396 
1926.887184 68.330706 
1928.816000 68.355266 
1930.744816 68.387062 
1932.673632 68.403442 
1934.602448 68.420883 
1936.531264 68.458191 
1938.460080 68.497754 
1940.388896 68.504417 
1942.317712 68.430326 
1944.246528 68.448320 
1946.175344 68.500949 
1948.104160 68.528167 
1950.032976 68.563684 
1951.961792 68.592260 
1953.890608 68.603979 
1955.819424 68.621869 
1957.748240 68.656167 
1959.677056 68.662403 
1961.605872 68.673073 
1963.534688 68.704078 
1965.463504 68.687769 
1967.392320 68.656190 
1969.321136 68.691711 
1971.249952 68.731249 
1973.178768 68.761581 
1975.107584 68.764864 
1977.036400 68.759895 
1978.965216 68.750082 
1980.894032 68.728036 
1982.822848 68.728173 
1984.751664 68.754011 
1986.680480 68.735488 
1988.609296 68.723673 
1990.538112 68.710566 
1992.466928 68.675684 
1994.395744 68.765125 
1996.324560 68.833235 
1998.253376 68.860836 
2000.182192 68.872312 
2002.111008 68.900789 
2004.039824 68.951666 
2005.968640 68.984026 
2007.897456 69.011245 
2009.826272 69.069245 
2011.755088 69.134555 
2013.683904 69.193425 
2015.612720 69.188214 
2017.541536 69.165048 
2019.470352 69.232848 
2021.399168 69.299868 
2023.327984 69.326101 
2025.256800 69.352838 
2027.185616 69.382261 
2029.114432 69.417649 
2031.043248 69.448512 
2032.972064 69.469267 
2034.900880 69.497323 
2036.829696 69.530403 
2038.758512 69.556999 
2040.687328 69.551075 
2042.616144 69.566964 
2044.544960 69.601054 
2046.473776 69.618940 
2048.402592 69.638876 
2050.331408 69.671342 
2052.260224 69.699238 
2054.189040 69.720445 
2056.117856 69.748950 
2058.046672 69.773906 
2059.975488 69.786315 
2061.904304 69.813253 
2063.833120 69.807093 
2065.761936 69.800616 
2067.690752 69.821436 
2069.619568 69.842518 
2071.548384 69.861587 
2073.477200 69.874385 
2075.406016 69.871364 
2077.334832 69.879862 
2079.263648 69.893852 
2081.192464 69.926626 
2083.121280 69.958685 
2085.050096 69.988891 
2086.978912 70.040849 
2088.907728 70.064716 
2090.836544 70.067931 
2092.765360 70.111412 
2094.694176 70.171477 
2096.622992 70.186487 
2098.551808 70.169772 
2100.480624 70.188818 
2102.409440 70.216808 
2104.338256 70.252753 
2106.267072 70.267712 
2108.195888 70.300909 
2110.124704 70.312674 
2112.053520 70.324414 
2113.982336 70.352512 
2115.911152 70.378855 
2117.839968 70.395233 
2119.768784 70.409488 
2121.697600 70.431000 
2123.626416 70.442269 
2125.555232 70.471158 
2127.484048 70.487002 
2129.412864 70.501048 
2131.341680 70.529762 
2133.270496 70.538658 
2135.199312 70.555646 
2137.128128 70.584566 
2139.056944 70.599375 
2140.985760 70.621946 
2142.914576 70.653165 
2144.843392 70.679215 
2146.772208 70.722819 
2148.701024 70.760323 
2150.629840 70.785918 
2152.558656 70.796664 
2154.487472 70.812194 
2156.416288 70.831381 
2158.345104 70.858764 
2160.273920 70.921669 
2162.202736 70.977181 
2164.131552 71.015821 
2166.060368 71.027042 
2167.989184 71.039100 
2169.918000 71.061217 
2171.846816 71.092232 
2173.775632 71.124393 
2175.704448 71.145495 
2177.633264 71.174050 
2179.562080 71.213508 
2181.490896 71.240282 
2183.419712 71.250183 
2185.348528 71.272755 
2187.277344 71.318141 
2189.206160 71.348226 
2191.134976 71.338532 
2193.063792 71.344981 
2194.992608 71.386040 
2196.921424 71.421667 
2198.850240 71.440018 
2200.779056 71.446995 
2202.707872 71.470036 
2204.636688 71.514038 
2206.565504 71.525747 
2208.494320 71.543008 
2210.423136 71.582248 
2212.351952 71.613231 
2214.280768 71.640124 
2216.209584 71.675263 
2218.138400 71.685053 
2220.067216 71.687145 
2221.996032 71.700005 
2223.924848 71.733916 
2225.853664 71.761708 
2227.782480 71.775589 
2229.711296 71.812293 
2231.640112 71.853294 
2233.568928 71.867324 
2235.497744 71.858517 
2237.426560 71.869971 
2239.355376 71.910703 
2241.284192 71.957453 
2243.213008 71.971655 
2245.141824 71.974696 
2247.070640 72.001455 
2248.999456 72.041693 
2250.928272 72.038709 
2252.857088 72.016309 
2254.785904 72.021502 
2256.714720 72.058491 
2258.643536 72.080883 
2260.572352 72.093848 
2262.501168 72.131366 
2264.429984 72.172444 
2266.358800 72.199049 
2268.287616 72.212331 
2270.216432 72.220113 
2272.145248 72.245739 
2274.074064 72.280523 
2276.002880 72.278771 
2277.931696 72.291325 
2279.860512 72.335063 
2281.789328 72.337833 
2283.718144 72.309102 
2285.646960 72.281250 
2287.575776 72.244780 
2289.504592 72.183412 
2291.433408 72.129598 
2293.362224 72.090479 
2295.291040 72.022941 
2297.219856 71.917278 
2299.148672 71.824704 
2301.077488 71.741492 
2303.006304 71.651357 
2304.935120 71.523395 
2306.863936 71.404189 
2308.792752 71.336477 
2310.721568 71.329495 
2312.650384 71.431613 
2314.579200 71.608475 
2316.508016 71.662368 
2318.436832 71.609723 
2320.365648 71.545978 
2322.294464 71.622596 
2324.223280 71.867530 
2326.152096 72.086391 
2328.080912 72.172458 
2330.009728 72.244501 
2331.938544 72.533817 
2333.867360 72.950253 
2335.796176 73.091194 
2337.724992 73.043473 
2339.653808 72.921523 
2341.582624 72.604152 
2343.511440 71.955028 
2345.440256 71.592664 
2347.369072 71.894490 
2349.297888 72.384230 
2351.226704 72.827479 
2353.155520 73.091434 
2355.084336 73.130444 
2357.013152 73.079359 
2358.941968 72.992176 
2360.870784 72.983181 
2362.799600 72.829131 
2364.728416 72.652055 
2366.657232 72.444695 
2368.586048 72.157124 
2370.514864 71.904790 
2372.443680 71.688526 
2374.372496 71.626286 
2376.301312 71.675249 
2378.230128 71.782296 
2380.158944 72.043233 
2382.087760 72.437668 
2384.016576 72.818926 
2385.945392 73.096400 
2387.874208 73.264155 
2389.803024 73.333284 
2391.731840 73.325585 
2393.660656 73.319067 
2395.589472 73.330109 
2397.518288 73.344789 
2399.447104 73.358392 
2401.375920 73.354940 
2403.304736 73.340852 
2405.233552 73.305327 
2407.162368 73.282578 
2409.091184 73.243230 
2411.020000 73.201428 
2412.948816 73.192917 
2414.877632 73.174866 
2416.806448 73.181448 
2418.735264 73.185878 
2420.664080 73.136429 
2422.592896 73.086857 
2424.521712 73.034076 
2426.450528 72.990439 
2428.379344 72.953539 
2430.308160 72.911148 
2432.236976 72.867431 
2434.165792 72.835012 
2436.094608 72.811003 
2438.023424 72.765655 
2439.952240 72.696048 
2441.881056 72.603125 
2443.809872 72.526166 
2445.738688 72.475755 
2447.667504 72.420851 
2449.596320 72.370383 
2451.525136 72.339389 
2453.453952 72.300460 
2455.382768 72.258217 
2457.311584 72.179728 
2459.240400 72.068125 
2461.169216 71.973776 
2463.098032 71.887809 
2465.026848 71.815169 
2466.955664 71.748346 
2468.884480 71.681158 
2470.813296 71.629284 
2472.742112 71.550493 
2474.670928 71.443425 
2476.599744 71.336359 
2478.528560 71.216036 
2480.457376 71.088955 
2482.386192 70.992280 
2484.315008 70.911513 
2486.243824 70.807587 
2488.172640 70.668858 
2490.101456 70.507140 
2492.030272 70.362470 
2493.959088 70.198714 
2495.887904 69.979056 
2497.816720 69.765561 
2499.745536 69.561784 
2501.674352 69.397312 
2503.603168 69.250408 
2505.531984 69.128937 
2507.460800 69.041538 
2509.389616 68.994452 
2511.318432 68.973647 
2513.247248 68.962788 
2515.176064 68.962605 
2517.104880 68.984483 
2519.033696 69.025973 
2520.962512 69.097716 
2522.891328 69.156173 
2524.820144 69.282180 
2526.748960 69.441977 
2528.677776 69.553297 
2530.606592 69.628463 
2532.535408 69.679736 
2534.464224 69.763406 
2536.393040 69.853190 
2538.321856 69.896446 
2540.250672 69.923706 
2542.179488 69.944516 
2544.108304 69.957585 
2546.037120 69.974513 
2547.965936 69.970958 
2549.894752 69.957559 
2551.823568 69.950884 
2553.752384 69.937493 
2555.681200 69.926434 
2557.610016 69.909441 
2559.538832 69.914286 
2561.467648 69.934278 
2563.396464 69.938004 
2565.325280 69.916775 
2567.254096 69.905373 
2569.182912 69.890945 
2571.111728 69.856334 
2573.040544 69.826088 
2574.969360 69.846802 
2576.898176 69.850557 
2578.826992 69.843919 
2580.755808 69.828633 
2582.684624 69.822522 
2584.613440 69.816413 
2586.542256 69.801099 
2588.471072 69.760042 
2590.399888 69.728760 
2592.328704 69.703260 
2594.257520 69.686172 
2596.186336 69.723842 
2598.115152 69.755209 
2600.043968 69.763762 
2601.972784 69.744407 
2603.901600 69.697389 
2605.830416 69.657514 
2607.759232 69.630207 
2609.688048 69.639386 
2611.616864 69.653826 
2613.545680 69.666419 
2615.474496 69.687487 
2617.403312 69.688059 
2619.332128 69.688332 
2621.260944 69.680185 
2623.189760 69.643363 
2625.118576 69.601410 
2627.047392 69.588214 
2628.976208 69.613165 
2630.905024 69.625721 
2632.833840 69.625918 
2634.762656 69.620132 
2636.691472 69.585604 
2638.620288 69.532897 
2640.549104 69.512879 
2642.477920 69.503362 
2644.406736 69.500303 
2646.335552 69.471714 
2648.264368 69.416265 
2650.193184 69.414771 
2652.122000 69.407173 
2654.050816 69.360505 
2655.979632 69.308817 
2657.908448 69.260416 
2659.837264 69.226558 
2661.766080 69.188158 
2663.694896 69.114738 
2665.623712 69.053831 
2667.552528 69.021771 
2669.481344 68.966810 
2671.410160 68.868993 
2673.338976 68.767390 
2675.267792 68.731397 
2677.196608 68.716891 
2679.125424 68.708548 
2681.054240 68.702586 
2682.983056 68.677185 
2684.911872 68.667336 
2686.840688 68.653603 
2688.769504 68.604740 
2690.698320 68.573424 
2692.627136 68.556185 
2694.555952 68.517033 
2696.484768 68.464825 
2698.413584 68.409145 
2700.342400 68.331755 
2702.271216 68.286893 
2704.200032 68.269236 
2706.128848 68.225697 
2708.057664 68.182860 
2709.986480 68.130340 
2711.915296 68.091581 
2713.844112 68.039644 
2715.772928 67.988842 
2717.701744 67.938076 
2719.630560 67.875197 
2721.559376 67.822376 
2723.488192 67.782820 
2725.417008 67.747368 
2727.345824 67.717313 
2729.274640 67.682319 
2731.203456 67.616094 
2733.132272 67.539819 
2735.061088 67.487566 
2736.989904 67.475345 
2738.918720 67.422067 
2740.847536 67.338375 
2742.776352 67.287267 
2744.705168 67.233240 
2746.633984 67.170088 
2748.562800 67.127609 
2750.491616 67.108326 
2752.420432 67.039174 
2754.349248 66.957349 
2756.278064 66.904174 
2758.206880 66.879436 
2760.135696 66.855548 
2762.064512 66.794553 
2763.993328 66.722383 
2765.922144 66.681184 
2767.850960 66.643977 
2769.779776 66.587598 
2771.708592 66.493256 
2773.637408 66.443262 
2775.566224 66.425117 
2777.495040 66.373847 
2779.423856 66.317112 
2781.352672 66.284390 
2783.281488 66.258580 
2785.210304 66.204863 
2787.139120 66.100700 
2789.067936 66.000757 
2790.996752 65.956906 
2792.925568 65.913966 
2794.854384 65.840375 
2796.783200 65.776831 
2798.712016 65.742717 
2800.640832 65.742934 
2802.569648 65.714636 
2804.498464 65.642557 
2806.427280 65.574060 
2808.356096 65.517908 
2810.284912 65.472028 
2812.213728 65.406616 
2814.142544 65.344251 
2816.071360 65.315374 
2818.000176 65.267593 
2819.928992 65.181430 
2821.857808 65.112227 
2823.786624 65.025603 
2825.715440 64.933932 
2827.644256 64.865230 
2829.573072 64.793690 
2831.501888 64.682410 
2833.430704 64.563343 
2835.359520 64.478477 
2837.288336 64.409748 
2839.217152 64.365170 
2841.145968 64.332794 
2843.074784 64.260101 
2845.003600 64.186940 
2846.932416 64.112312 
2848.861232 64.016692 
2850.790048 63.895194 
2852.718864 63.778920 
2854.647680 63.674316 
2856.576496 63.583692 
2858.505312 63.516031 
2860.434128 63.460490 
2862.362944 63.422009 
2864.291760 63.397232 
2866.220576 63.348125 
2868.149392 63.273503 
2870.078208 63.173941 
2872.007024 63.079239 
2873.935840 63.063131 
2875.864656 63.082905 
2877.793472 63.060674 
2879.722288 63.037916 
2881.651104 63.040858 
2883.579920 63.034068 
2885.508736 63.015569 
2887.437552 62.960023 
2889.366368 62.927015 
2891.295184 62.871225 
2893.224000 62.801455 
2895.152816 62.750372 
2897.081632 62.725532 
2899.010448 62.674951 
2900.939264 62.598208 
2902.868080 62.520410 
2904.796896 62.471195 
2906.725712 62.410553 
2908.654528 62.335332 
2910.583344 62.230007 
2912.512160 62.150400 
2914.440976 62.130885 
2916.369792 62.131915 
2918.298608 62.087434 
2920.227424 61.955519 
2922.156240 61.784919 
2924.085056 61.628542 
2926.013872 61.515057 
2927.942688 61.437990 
2929.871504 61.417460 
2931.800320 61.436759 
2933.729136 61.429644 
2935.657952 61.414277 
2937.586768 61.383288 
2939.515584 61.315711 
2941.444400 61.240845 
2943.373216 61.175689 
2945.302032 61.128552 
2947.230848 61.079995 
2949.159664 61.043651 
2951.088480 61.011961 
2953.017296 60.950212 
2954.946112 60.901772 
2956.874928 60.842686 
2958.803744 60.736374 
2960.732560 60.663642 
2962.661376 60.653611 
2964.590192 60.623636 
2966.519008 60.582597 
2968.447824 60.554299 
2970.376640 60.459473 
2972.305456 60.345803 
2974.234272 60.286136 
2976.163088 60.269672 
2978.091904 60.231702 
2980.020720 60.188302 
2981.949536 60.162555 
2983.878352 60.133671 
2985.807168 60.085163 
2987.735984 60.013259 
2989.664800 59.947976 
2991.593616 59.884063 
2993.522432 59.843543 
2995.451248 59.810207 
2997.380064 59.782625 
2999.308880 59.751940 
3001.237696 59.720598 
3003.166512 59.681498 
3005.095328 59.659254 
3007.024144 59.585675 
3008.952960 59.464531 
3010.881776 59.375633 
3012.810592 59.306207 
3014.739408 59.261903 
3016.668224 59.277325 
3018.597040 59.275815 
3020.525856 59.262451 
3022.454672 59.225054 
3024.383488 59.161718 
3026.312304 59.106949 
3028.241120 59.046993 
3030.169936 58.968495 
3032.098752 58.906879 
3034.027568 58.873886 
3035.956384 58.834052 
3037.885200 58.791267 
3039.814016 58.739020 
3041.742832 58.649979 
3043.671648 58.582769 
3045.600464 58.540780 
3047.529280 58.506580 
3049.458096 58.453918 
3051.386912 58.407594 
3053.315728 58.394796 
3055.244544 58.353798 
3057.173360 58.256906 
3059.102176 58.199947 
3061.030992 58.177333 
3062.959808 58.159520 
3064.888624 58.063668 
3066.817440 57.974660 
3068.746256 57.972200 
3070.675072 57.960200 
3072.603888 57.877161 
3074.532704 57.768269 
3076.461520 57.691317 
3078.390336 57.629284 
3080.319152 57.569271 
3082.247968 57.539183 
3084.176784 57.527438 
3086.105600 57.513352 
3088.034416 57.469609 
3089.963232 57.446698 
3091.892048 57.443141 
3093.820864 57.453928 
3095.749680 57.414478 
3097.678496 57.340959 
3099.607312 57.316945 
3101.536128 57.283741 
3103.464944 57.242310 
3105.393760 57.196687 
3107.322576 57.110687 
3109.251392 57.061568 
3111.180208 57.041207 
3113.109024 56.992995 
3115.037840 56.921382 
3116.966656 56.863633 
3118.895472 56.818480 
3120.824288 56.793973 
3122.753104 56.793641 
3124.681920 56.771720 
3126.610736 56.712703 
3128.539552 56.677416 
3130.468368 56.660269 
3132.397184 56.611782 
3134.326000 56.555768 
3136.254816 56.507196 
3138.183632 56.417299 
3140.112448 56.411265 
3142.041264 56.455203 
3143.970080 56.426314 
3145.898896 56.335231 
3147.827712 56.240327 
3149.756528 56.152568 
3151.685344 56.101372 
3153.614160 56.077485 
3155.542976 56.069569 
3157.471792 56.083458 
3159.400608 56.083359 
3161.329424 56.062121 
3163.258240 56.027935 
3165.187056 56.000327 
3167.115872 55.941309 
3169.044688 55.880414 
3170.973504 55.850760 
3172.902320 55.843873 
3174.831136 55.804557 
3176.759952 55.758444 
3178.688768 55.754229 
3180.617584 55.713058 
3182.546400 55.678465 
3184.475216 55.661070 
3186.404032 55.632350 
3188.332848 55.585364 
3190.261664 55.548654 
3192.190480 55.545696 
3194.119296 55.551508 
3196.048112 55.530357 
3197.976928 55.458429 
3199.905744 55.418876 
3201.834560 55.419557 
3203.763376 55.416256 
3205.692192 55.374576 
3207.621008 55.354732 
3209.549824 55.345968 
3211.478640 55.308685 
3213.407456 55.300140 
3215.336272 55.290690 
3217.265088 55.281825 
3219.193904 55.255850 
3221.122720 55.214722 
3223.051536 55.199625 
3224.980352 55.211143 
3226.909168 55.180677 
3228.837984 55.114915 
3230.766800 55.047392 
3232.695616 55.011703 
3234.624432 55.024517 
3236.553248 55.042461 
3238.482064 55.058361 
3240.410880 55.054739 
3242.339696 54.987423 
3244.268512 54.907313 
3246.197328 54.846317 
3248.126144 54.809028 
3250.054960 54.754805 
3251.983776 54.720806 
3253.912592 54.670553 
3255.841408 54.646480 
3257.770224 54.635017 
3259.699040 54.618999 
3261.627856 54.570831 
3263.556672 54.537266 
3265.485488 54.508625 
3267.414304 54.440157 
3269.343120 54.377366 
3271.271936 54.360696 
3273.200752 54.379073 
3275.129568 54.391243 
3277.058384 54.362382 
3278.987200 54.343339 
3280.916016 54.322112 
3282.844832 54.300776 
3284.773648 54.252633 
3286.702464 54.214507 
3288.631280 54.155085 
3290.560096 54.104657 
3292.488912 54.088556 
3294.417728 54.106002 
3296.346544 54.118548 
3298.275360 54.100816 
3300.204176 54.081202 
3302.132992 54.083152 
3304.061808 54.083696 
3305.990624 54.097042 
3307.919440 54.117588 
3309.848256 54.140211 
3311.777072 54.184488 
3313.705888 54.244192 
3315.634704 54.310572 
3317.563520 54.349687 
3319.492336 54.394215 
3321.421152 54.444014 
3323.349968 54.433763 
3325.278784 54.427566 
3327.207600 54.445933 
3329.136416 54.485318 
3331.065232 54.527501 
3332.994048 54.550732 
3334.922864 54.553385 
3336.851680 54.549496 
3338.780496 54.573530 
3340.709312 54.619741 
3342.638128 54.641714 
3344.566944 54.695301 
3346.495760 54.745432 
3348.424576 54.764898 
3350.353392 54.774138 
3352.282208 54.823211 
3354.211024 54.910720 
3356.139840 54.971532 
3358.068656 54.960130 
3359.997472 54.957094 
3361.926288 55.031765 
3363.855104 55.090747 
3365.783920 55.079457 
3367.712736 55.057902 
3369.641552 55.106763 
3371.570368 55.216000 
3373.499184 55.296025 
3375.428000 55.354150 
3377.356816 55.412749 
3379.285632 55.507490 
3381.214448 55.582274 
3383.143264 55.647183 
3385.072080 55.716710 
3387.000896 55.752389 
3388.929712 55.731995 
3390.858528 55.744770 
3392.787344 55.788493 
3394.716160 55.879270 
3396.644976 55.930432 
3398.573792 55.955697 
3400.502608 55.994897 
3402.431424 56.057038 
3404.360240 56.096103 
3406.289056 56.116039 
3408.217872 56.134063 
3410.146688 56.221806 
3412.075504 56.294722 
3414.004320 56.395499 
3415.933136 56.441199 
3417.861952 56.451608 
3419.790768 56.482906 
3421.719584 56.539188 
3423.648400 56.589368 
3425.577216 56.624353 
3427.506032 56.673297 
3429.434848 56.744831 
3431.363664 56.737509 
3433.292480 56.751500 
3435.221296 56.818649 
3437.150112 56.915319 
3439.078928 57.012136 
3441.007744 57.077433 
3442.936560 57.085993 
3444.865376 57.078157 
3446.794192 57.009186 
3448.723008 57.056916 
3450.651824 57.191348 
3452.580640 57.261057 
3454.509456 57.300499 
3456.438272 57.358515 
3458.367088 57.390364 
3460.295904 57.404830 
3462.224720 57.427509 
3464.153536 57.437260 
3466.082352 57.458228 
3468.011168 57.514731 
3469.939984 57.537121 
3471.868800 57.568199 
3473.797616 57.636406 
3475.726432 57.746935 
3477.655248 57.853483 
3479.584064 57.942902 
3481.512880 57.934131 
3483.441696 57.889891 
3485.370512 57.913545 
3487.299328 57.957379 
3489.228144 58.019400 
3491.156960 58.099438 
3493.085776 58.187991 
3495.014592 58.228257 
3496.943408 58.224755 
3498.872224 58.333814 
3500.801040 58.416924 
3502.729856 58.420583 
3504.658672 58.387891 
3506.587488 58.441621 
3508.516304 58.394115 
3510.445120 58.250904 
3512.373936 58.205074 
3514.302752 58.251129 
3516.231568 58.267902 
3518.160384 58.248860 
3520.089200 58.247304 
3522.018016 58.186505 
3523.946832 58.141195 
3525.875648 58.206813 
3527.804464 58.140020 
3529.733280 58.168246 
3531.662096 58.289009 
3533.590912 58.412643 
3535.519728 58.473417 
3537.448544 58.647794 
3539.377360 58.852698 
3541.306176 58.889184 
3543.234992 58.854576 
3545.163808 58.827034 
3547.092624 58.933234 
3549.021440 59.112554 
3550.950256 59.176336 
3552.879072 59.190038 
3554.807888 59.343855 
3556.736704 59.516808 
3558.665520 59.569612 
3560.594336 59.642280 
3562.523152 59.715627 
3564.451968 59.619619 
3566.380784 59.182509 
3568.309600 59.345145 
3570.238416 59.882559 
3572.167232 60.132293 
3574.096048 60.168498 
3576.024864 60.171575 
3577.953680 60.312088 
3579.882496 60.279622 
3581.811312 60.284312 
3583.740128 60.173112 
3585.668944 59.876910 
3587.597760 59.598699 
3589.526576 59.699015 
3591.455392 59.776045 
3593.384208 59.630542 
3595.313024 59.446650 
3597.241840 59.344307 
3599.170656 59.222181 
3601.099472 59.018330 
3603.028288 58.864504 
3604.957104 58.216429 
3606.885920 57.442618 
3608.814736 56.587571 
3610.743552 56.119334 
3612.672368 55.316670 
3614.601184 54.376012 
3616.530000 53.530209 
3618.458816 52.572570 
3620.387632 51.945355 
3622.316448 51.503900 
3624.245264 50.397446 
3626.174080 48.485085 
3628.102896 45.148930 
3630.031712 41.676931 
3631.960528 38.780278 
3633.889344 34.558574 
3635.818160 29.819079 
3637.746976 25.500319 
3639.675792 22.064581 
3641.604608 20.265678 
3643.533424 19.818154 
3645.462240 21.894089 
3647.391056 28.559740 
3649.319872 37.187329 
3651.248688 42.741199 
3653.177504 46.393625 
3655.106320 49.675749 
3657.035136 52.388624 
3658.963952 54.210121 
3660.892768 55.768228 
3662.821584 57.453640 
3664.750400 59.723914 
3666.679216 62.169112 
3668.608032 64.378495 
3670.536848 66.124636 
3672.465664 67.728883 
3674.394480 68.218348 
3676.323296 68.977802 
3678.252112 70.628923 
3680.180928 71.772686 
3682.109744 73.059682 
3684.038560 73.109356 
3685.967376 72.662482 
3687.896192 70.692990 
3689.825008 69.059609 
3691.753824 67.952636 
3693.682640 67.315628 
3695.611456 66.718139 
3697.540272 67.474419 
3699.469088 68.879848 
3701.397904 71.005650 
3703.326720 73.398588 
3705.255536 75.041195 
3707.184352 75.667275 
3709.113168 75.140674 
3711.041984 74.724676 
3712.970800 75.538493 
3714.899616 76.726431 
3716.828432 77.276279 
3718.757248 77.518481 
3720.686064 77.664478 
3722.614880 77.628764 
3724.543696 77.830681 
3726.472512 78.430845 
3728.401328 79.330549 
3730.330144 79.865299 
3732.258960 79.743335 
3734.187776 79.098975 
3736.116592 79.730766 
3738.045408 81.466344 
3739.974224 83.071639 
3741.903040 83.966857 
3743.831856 83.671005 
3745.760672 84.689928 
3747.689488 85.710553 
3749.618304 84.537902 
3751.547120 84.143325 
3753.475936 85.596291 
3755.404752 86.689634 
3757.333568 86.425776 
3759.262384 86.228130 
3761.191200 86.742631 
3763.120016 87.280934 
3765.048832 86.839933 
3766.977648 86.652710 
3768.906464 86.573772 
3770.835280 86.695600 
3772.764096 87.245604 
3774.692912 87.433149 
3776.621728 87.360593 
3778.550544 87.017235 
3780.479360 86.938563 
3782.408176 87.126447 
3784.336992 86.985468 
3786.265808 86.975498 
3788.194624 87.116113 
3790.123440 87.368680 
3792.052256 87.429673 
3793.981072 87.442770 
3795.909888 87.180160 
3797.838704 87.065419 
3799.767520 86.728363 
3801.696336 85.856265 
3803.625152 86.321162 
3805.553968 86.230470 
3807.482784 85.969391 
3809.411600 86.465416 
3811.340416 86.914614 
3813.269232 86.858235 
3815.198048 86.095691 
3817.126864 85.835696 
3819.055680 85.615402 
3820.984496 84.548990 
3822.913312 85.056808 
3824.842128 85.413615 
3826.770944 85.297845 
3828.699760 85.351291 
3830.628576 85.253260 
3832.557392 85.034767 
3834.486208 84.793611 
3836.415024 84.166495 
3838.343840 83.100131 
3840.272656 82.854678 
3842.201472 83.103972 
3844.130288 83.406319 
3846.059104 83.776283 
3847.987920 83.844139 
3849.916736 83.277675 
3851.845552 80.956388 
3853.774368 78.677419 
3855.703184 79.820848 
3857.632000 80.759357 
3859.560816 80.816743 
3861.489632 80.050768 
3863.418448 79.145965 
3865.347264 78.718104 
3867.276080 78.841890 
3869.204896 77.922121 
3871.133712 77.796345 
3873.062528 78.364963 
3874.991344 78.713194 
3876.920160 79.017607 
3878.848976 78.882462 
3880.777792 78.429705 
3882.706608 78.719562 
3884.635424 78.667880 
3886.564240 78.876370 
3888.493056 79.388675 
3890.421872 79.278272 
3892.350688 79.341610 
3894.279504 79.823576 
3896.208320 80.072996 
3898.137136 79.833520 
3900.065952 79.258499 
3901.994768 78.679087 
3903.923584 78.446518 
3905.852400 79.178772 
3907.781216 79.980559 
3909.710032 80.316836 
3911.638848 80.446060 
3913.567664 80.442075 
3915.496480 80.130629 
3917.425296 79.774379 
3919.354112 79.627976 
3921.282928 79.503753 
3923.211744 79.205295 
3925.140560 78.836392 
3927.069376 78.745599 
3928.998192 78.467837 
3930.927008 77.900821 
3932.855824 77.787803 
3934.784640 78.106696 
3936.713456 78.213022 
3938.642272 78.347899 
3940.571088 78.408883 
3942.499904 78.377032 
3944.428720 78.555676 
3946.357536 78.704409 
3948.286352 78.699669 
3950.215168 78.898806 
3952.143984 79.190713 
3954.072800 79.419787 
3956.001616 79.645867 
3957.930432 79.956382 
3959.859248 80.255477 
3961.788064 80.505973 
3963.716880 80.831334 
3965.645696 81.091096 
3967.574512 81.260023 
3969.503328 81.457205 
3971.432144 81.632965 
3973.360960 81.731695 
3975.289776 81.872829 
3977.218592 82.077396 
3979.147408 82.225884 
3981.076224 82.309971 
3983.005040 82.485953 
3984.933856 82.751500 
3986.862672 83.024364 
3988.791488 83.277070 
3990.720304 83.563564 
3992.649120 83.967675 
3994.577936 84.366932 
3996.506752 84.821644 
3998.435568 85.304022 
4000.364384 85.814608 
