# Supplementary material for: Experimental data of CaTiO3 photocatalyst for degradation of organic pollutants (Brilliant green dye) – Green synthesis, characterization and kinetic study
Source: Data Brief. 2020 Jul 31;32:106099. doi: 10.1016/j.dib.2020.106099 (PMC7451799; doi:10.1016/j.dib.2020.106099)
Supplement: Supplementary file 1 [file mmc1.zip › All RAW Data for Data in Brief/FTIR/FTIR CaTiO3 (2_7).txt]

##YUNITS=%T
399.264912 24.462057 
401.193728 24.370995 
403.122544 24.737094 
405.051360 24.571003 
406.980176 23.905367 
408.908992 24.654824 
410.837808 25.380843 
412.766624 25.710718 
414.695440 25.476917 
416.624256 24.428076 
418.553072 24.635348 
420.481888 25.374683 
422.410704 24.765727 
424.339520 24.965712 
426.268336 25.559636 
428.197152 25.374184 
430.125968 25.042706 
432.054784 25.359886 
433.983600 25.611825 
435.912416 25.759366 
437.841232 26.236913 
439.770048 25.975697 
441.698864 25.629826 
443.627680 25.724192 
445.556496 26.055313 
447.485312 26.022770 
449.414128 25.849604 
451.342944 26.039666 
453.271760 26.365360 
455.200576 25.997703 
457.129392 25.669342 
459.058208 26.087129 
460.987024 25.891031 
462.915840 25.820304 
464.844656 25.993545 
466.773472 25.805638 
468.702288 25.476535 
470.631104 25.588438 
472.559920 25.969062 
474.488736 25.617257 
476.417552 25.209205 
478.346368 25.312020 
480.275184 25.253801 
482.204000 25.219847 
484.132816 25.131004 
486.061632 24.895222 
487.990448 24.867371 
489.919264 24.726827 
491.848080 24.551262 
493.776896 24.322790 
495.705712 24.295960 
497.634528 24.458918 
499.563344 24.472320 
501.492160 24.410430 
503.420976 24.384473 
505.349792 24.186282 
507.278608 24.018665 
509.207424 23.818022 
511.136240 23.892941 
513.065056 23.931405 
514.993872 23.713059 
516.922688 23.729502 
518.851504 23.821908 
520.780320 23.735056 
522.709136 23.397775 
524.637952 23.267185 
526.566768 23.484039 
528.495584 23.475375 
530.424400 23.410566 
532.353216 23.295249 
534.282032 23.216676 
536.210848 23.035015 
538.139664 22.907772 
540.068480 22.956521 
541.997296 22.975984 
543.926112 22.883339 
545.854928 22.920724 
547.783744 22.896743 
549.712560 22.919836 
551.641376 22.933684 
553.570192 22.803069 
555.499008 22.714685 
557.427824 22.723196 
559.356640 22.703677 
561.285456 22.647864 
563.214272 22.530440 
565.143088 22.480918 
567.071904 22.496843 
569.000720 22.419534 
570.929536 22.323565 
572.858352 22.293682 
574.787168 22.169210 
576.715984 22.208779 
578.644800 22.217301 
580.573616 22.184231 
582.502432 22.111006 
584.431248 22.131341 
586.360064 22.108036 
588.288880 21.970230 
590.217696 21.893595 
592.146512 21.891772 
594.075328 21.850549 
596.004144 21.677954 
597.932960 21.558323 
599.861776 21.559752 
601.790592 21.575501 
603.719408 21.568386 
605.648224 21.492752 
607.577040 21.346306 
609.505856 21.285267 
611.434672 21.206325 
613.363488 21.075175 
615.292304 21.051827 
617.221120 21.073785 
619.149936 21.079050 
621.078752 21.068413 
623.007568 20.984296 
624.936384 20.919400 
626.865200 20.836920 
628.794016 20.732814 
630.722832 20.712702 
632.651648 20.689332 
634.580464 20.642175 
636.509280 20.573081 
638.438096 20.497404 
640.366912 20.550474 
642.295728 20.588113 
644.224544 20.468776 
646.153360 20.367308 
648.082176 20.326691 
650.010992 20.299732 
651.939808 20.244490 
653.868624 20.243721 
655.797440 20.223136 
657.726256 20.164437 
659.655072 20.115867 
661.583888 20.128355 
663.512704 20.094756 
665.441520 19.840910 
667.370336 20.004747 
669.299152 20.611241 
671.227968 19.994364 
673.156784 19.865948 
675.085600 19.785058 
677.014416 19.753910 
678.943232 19.718703 
680.872048 19.672059 
682.800864 19.582878 
684.729680 19.595792 
686.658496 19.545707 
688.587312 19.512357 
690.516128 19.485890 
692.444944 19.459393 
694.373760 19.432940 
696.302576 19.412545 
698.231392 19.393311 
700.160208 19.363340 
702.089024 19.316453 
704.017840 19.341216 
705.946656 19.328449 
707.875472 19.336451 
709.804288 19.353559 
711.733104 19.317913 
713.661920 19.286444 
715.590736 19.272958 
717.519552 19.207539 
719.448368 19.198039 
721.377184 19.211698 
723.306000 19.209943 
725.234816 19.169204 
727.163632 19.129722 
729.092448 19.148626 
731.021264 19.148760 
732.950080 19.083155 
734.878896 19.067279 
736.807712 19.076880 
738.736528 19.067722 
740.665344 18.998240 
742.594160 19.040281 
744.522976 19.028827 
746.451792 19.041659 
748.380608 19.037807 
750.309424 19.089078 
752.238240 19.084499 
754.167056 19.089296 
756.095872 19.116325 
758.024688 19.141147 
759.953504 19.131152 
761.882320 19.161872 
763.811136 19.164218 
765.739952 19.191046 
767.668768 19.225515 
769.597584 19.257044 
771.526400 19.232803 
773.455216 19.227483 
775.384032 19.227037 
777.312848 19.257474 
779.241664 19.241514 
781.170480 19.244400 
783.099296 19.255947 
785.028112 19.292228 
786.956928 19.302356 
788.885744 19.327167 
790.814560 19.347450 
792.743376 19.320428 
794.672192 19.289385 
796.601008 19.276980 
798.529824 19.276708 
800.458640 19.327006 
802.387456 19.355707 
804.316272 19.386467 
806.245088 19.396783 
808.173904 19.453367 
810.102720 19.522630 
812.031536 19.624834 
813.960352 19.680165 
815.889168 19.716890 
817.817984 19.778549 
819.746800 19.926981 
821.675616 20.052537 
823.604432 20.187733 
825.533248 20.329390 
827.462064 20.404966 
829.390880 20.524828 
831.319696 20.734799 
833.248512 20.890542 
835.177328 21.046209 
837.106144 21.194747 
839.034960 21.368789 
840.963776 21.501964 
842.892592 21.686812 
844.821408 21.889968 
846.750224 22.076970 
848.679040 22.225643 
850.607856 22.407740 
852.536672 22.601753 
854.465488 22.743237 
856.394304 22.842446 
858.323120 22.999659 
860.251936 23.212268 
862.180752 23.443435 
864.109568 23.596646 
866.038384 23.738435 
867.967200 23.814938 
869.896016 23.807203 
871.824832 23.708335 
873.753648 23.701793 
875.682464 23.779069 
877.611280 24.041978 
879.540096 24.454269 
881.468912 24.828762 
883.397728 25.137058 
885.326544 25.421043 
887.255360 25.552912 
889.184176 25.647551 
891.112992 25.779130 
893.041808 25.878048 
894.970624 25.928980 
896.899440 26.001263 
898.828256 26.015185 
900.757072 26.073695 
902.685888 26.095522 
904.614704 26.103296 
906.543520 26.115512 
908.472336 26.131109 
910.401152 26.133373 
912.329968 26.161889 
914.258784 26.186767 
916.187600 26.270370 
918.116416 26.315832 
920.045232 26.336022 
921.974048 26.353798 
923.902864 26.402914 
925.831680 26.441648 
927.760496 26.506144 
929.689312 26.552844 
931.618128 26.610478 
933.546944 26.700788 
935.475760 26.770931 
937.404576 26.801679 
939.333392 26.858083 
941.262208 26.963603 
943.191024 27.069520 
945.119840 27.145459 
947.048656 27.251651 
948.977472 27.371216 
950.906288 27.462452 
952.835104 27.535451 
954.763920 27.631613 
956.692736 27.760695 
958.621552 27.893614 
960.550368 28.011678 
962.479184 28.094306 
964.408000 28.193959 
966.336816 28.375067 
968.265632 28.492000 
970.194448 28.587044 
972.123264 28.687237 
974.052080 28.848875 
975.980896 28.995725 
977.909712 29.173137 
979.838528 29.348415 
981.767344 29.527525 
983.696160 29.685781 
985.624976 29.885660 
987.553792 30.084446 
989.482608 30.304472 
991.411424 30.526043 
993.340240 30.765190 
995.269056 30.968874 
997.197872 31.167337 
999.126688 31.356304 
1001.055504 31.617247 
1002.984320 31.834310 
1004.913136 32.037846 
1006.841952 32.226906 
1008.770768 32.394931 
1010.699584 32.547751 
1012.628400 32.681774 
1014.557216 32.780970 
1016.486032 32.848801 
1018.414848 32.855890 
1020.343664 32.852521 
1022.272480 32.806987 
1024.201296 32.710916 
1026.130112 32.550778 
1028.058928 32.384815 
1029.987744 32.226571 
1031.916560 32.102480 
1033.845376 31.906307 
1035.774192 31.655523 
1037.703008 31.427619 
1039.631824 31.272759 
1041.560640 31.153182 
1043.489456 31.059832 
1045.418272 30.955966 
1047.347088 30.907647 
1049.275904 30.859338 
1051.204720 30.819873 
1053.133536 30.795311 
1055.062352 30.818735 
1056.991168 30.834547 
1058.919984 30.941806 
1060.848800 31.020581 
1062.777616 31.118077 
1064.706432 31.281986 
1066.635248 31.451325 
1068.564064 31.622824 
1070.492880 31.831145 
1072.421696 32.048239 
1074.350512 32.293988 
1076.279328 32.580349 
1078.208144 32.887286 
1080.136960 33.135647 
1082.065776 33.377429 
1083.994592 33.510147 
1085.923408 33.540009 
1087.852224 33.419622 
1089.781040 33.337285 
1091.709856 33.368958 
1093.638672 33.510293 
1095.567488 33.652941 
1097.496304 33.833955 
1099.425120 34.033444 
1101.353936 34.272778 
1103.282752 34.510153 
1105.211568 34.793294 
1107.140384 35.119231 
1109.069200 35.469971 
1110.998016 35.844056 
1112.926832 36.203391 
1114.855648 36.476572 
1116.784464 36.736225 
1118.713280 37.009601 
1120.642096 37.318296 
1122.570912 37.567066 
1124.499728 37.811819 
1126.428544 38.024355 
1128.357360 38.186098 
1130.286176 38.353028 
1132.214992 38.508325 
1134.143808 38.564332 
1136.072624 38.644992 
1138.001440 38.750303 
1139.930256 38.908287 
1141.859072 39.030540 
1143.787888 39.184628 
1145.716704 39.369210 
1147.645520 39.548022 
1149.574336 39.669033 
1151.503152 39.820790 
1153.431968 39.973800 
1155.360784 40.111510 
1157.289600 40.275032 
1159.218416 40.466700 
1161.147232 40.638031 
1163.076048 40.798310 
1165.004864 40.957400 
1166.933680 41.131440 
1168.862496 41.289097 
1170.791312 41.454340 
1172.720128 41.640410 
1174.648944 41.868682 
1176.577760 42.016973 
1178.506576 42.180901 
1180.435392 42.329108 
1182.364208 42.501848 
1184.293024 42.665452 
1186.221840 42.817298 
1188.150656 42.981848 
1190.079472 43.167954 
1192.008288 43.308224 
1193.937104 43.457446 
1195.865920 43.614486 
1197.794736 43.808390 
1199.723552 43.964463 
1201.652368 44.111502 
1203.581184 44.289163 
1205.510000 44.453729 
1207.438816 44.570483 
1209.367632 44.698303 
1211.296448 44.765706 
1213.225264 44.846757 
1215.154080 44.939734 
1217.082896 45.021966 
1219.011712 45.110450 
1220.940528 45.271072 
1222.869344 45.400524 
1224.798160 45.521075 
1226.726976 45.676129 
1228.655792 45.853747 
1230.584608 46.017985 
1232.513424 46.177207 
1234.442240 46.311142 
1236.371056 46.481927 
1238.299872 46.654587 
1240.228688 46.807029 
1242.157504 46.955826 
1244.086320 47.116702 
1246.015136 47.273003 
1247.943952 47.417342 
1249.872768 47.561065 
1251.801584 47.695134 
1253.730400 47.813988 
1255.659216 47.958843 
1257.588032 48.100400 
1259.516848 48.228720 
1261.445664 48.347896 
1263.374480 48.479613 
1265.303296 48.604697 
1267.232112 48.692566 
1269.160928 48.780393 
1271.089744 48.919885 
1273.018560 49.084395 
1274.947376 49.221264 
1276.876192 49.323364 
1278.805008 49.415864 
1280.733824 49.522956 
1282.662640 49.630176 
1284.591456 49.701267 
1286.520272 49.778538 
1288.449088 49.900663 
1290.377904 50.001154 
1292.306720 50.066149 
1294.235536 50.116197 
1296.164352 50.186196 
1298.093168 50.253402 
1300.021984 50.313162 
1301.950800 50.377626 
1303.879616 50.394080 
1305.808432 50.393546 
1307.737248 50.390966 
1309.666064 50.383580 
1311.594880 50.352334 
1313.523696 50.343330 
1315.452512 50.325029 
1317.381328 50.270718 
1319.310144 50.243430 
1321.238960 50.218246 
1323.167776 50.165989 
1325.096592 50.110019 
1327.025408 49.960612 
1328.954224 49.786357 
1330.883040 49.646892 
1332.811856 49.449369 
1334.740672 49.138538 
1336.669488 48.802721 
1338.598304 48.499066 
1340.527120 48.317218 
1342.455936 48.088607 
1344.384752 47.791171 
1346.313568 47.355353 
1348.242384 46.878509 
1350.171200 46.386745 
1352.100016 45.990301 
1354.028832 45.440926 
1355.957648 45.001091 
1357.886464 44.454776 
1359.815280 43.800379 
1361.744096 43.188717 
1363.672912 42.743923 
1365.601728 42.182149 
1367.530544 41.580178 
1369.459360 40.991339 
1371.388176 40.311145 
1373.316992 39.735560 
1375.245808 39.293993 
1377.174624 38.685841 
1379.103440 38.215719 
1381.032256 37.865586 
1382.961072 37.508137 
1384.889888 36.794918 
1386.818704 36.113624 
1388.747520 35.487231 
1390.676336 34.805723 
1392.605152 34.210077 
1394.533968 33.816848 
1396.462784 33.394489 
1398.391600 33.043598 
1400.320416 32.725781 
1402.249232 32.198262 
1404.178048 31.851451 
1406.106864 31.504814 
1408.035680 31.037276 
1409.964496 30.679097 
1411.893312 30.400387 
1413.822128 29.978743 
1415.750944 29.469899 
1417.679760 29.426832 
1419.608576 30.017401 
1421.537392 29.593486 
1423.466208 29.455534 
1425.395024 29.438881 
1427.323840 29.148951 
1429.252656 29.264344 
1431.181472 29.298922 
1433.110288 28.925504 
1435.039104 28.770799 
1436.967920 29.337812 
1438.896736 29.133269 
1440.825552 28.844227 
1442.754368 28.730665 
1444.683184 28.593336 
1446.612000 28.557861 
1448.540816 28.662871 
1450.469632 28.529102 
1452.398448 28.264289 
1454.327264 27.715485 
1456.256080 28.273433 
1458.184896 29.148117 
1460.113712 28.613523 
1462.042528 28.169327 
1463.971344 28.362996 
1465.900160 28.546051 
1467.828976 28.289029 
1469.757792 27.771859 
1471.686608 28.111149 
1473.615424 28.511256 
1475.544240 28.428935 
1477.473056 28.406150 
1479.401872 28.264472 
1481.330688 28.349119 
1483.259504 28.278484 
1485.188320 28.143916 
1487.117136 28.161730 
1489.045952 28.706585 
1490.974768 29.182314 
1492.903584 28.741657 
1494.832400 28.531747 
1496.761216 29.260599 
1498.690032 29.621988 
1500.618848 29.567254 
1502.547664 29.158360 
1504.476480 28.801830 
1506.405296 30.285701 
1508.334112 31.190410 
1510.262928 30.822495 
1512.191744 30.962936 
1514.120560 30.874301 
1516.049376 31.547687 
1517.978192 32.144002 
1519.907008 32.353967 
1521.835824 33.871339 
1523.764640 34.014813 
1525.693456 34.420284 
1527.622272 35.098416 
1529.551088 35.425066 
1531.479904 35.929658 
1533.408720 37.158168 
1535.337536 37.861210 
1537.266352 37.985585 
1539.195168 39.617151 
1541.123984 41.222335 
1543.052800 41.478248 
1544.981616 42.257086 
1546.910432 42.851071 
1548.839248 43.498553 
1550.768064 44.368499 
1552.696880 45.027147 
1554.625696 45.852168 
1556.554512 46.345672 
1558.483328 48.043335 
1560.412144 49.100098 
1562.340960 49.001099 
1564.269776 49.479948 
1566.198592 50.024325 
1568.127408 50.561860 
1570.056224 51.489183 
1571.985040 51.742033 
1573.913856 52.003630 
1575.842672 52.682997 
1577.771488 52.947451 
1579.700304 53.077106 
1581.629120 53.425997 
1583.557936 53.633801 
1585.486752 53.846020 
1587.415568 54.005774 
1589.344384 54.177696 
1591.273200 54.340739 
1593.202016 54.483557 
1595.130832 54.619102 
1597.059648 54.729533 
1598.988464 54.832205 
1600.917280 54.853652 
1602.846096 54.870556 
1604.774912 54.880413 
1606.703728 54.886571 
1608.632544 54.901653 
1610.561360 54.907473 
1612.490176 54.907588 
1614.418992 54.953720 
1616.347808 55.049740 
1618.276624 54.999397 
1620.205440 54.883560 
1622.134256 54.899397 
1624.063072 54.913663 
1625.991888 54.846495 
1627.920704 54.832481 
1629.849520 54.802746 
1631.778336 54.780231 
1633.707152 54.848876 
1635.635968 55.022870 
1637.564784 54.952019 
1639.493600 54.828902 
1641.422416 54.860711 
1643.351232 54.942197 
1645.280048 55.137876 
1647.208864 55.353706 
1649.137680 55.345835 
1651.066496 55.299265 
1652.995312 55.520470 
1654.924128 55.485272 
1656.852944 55.467435 
1658.781760 55.553519 
1660.710576 55.778475 
1662.639392 56.019077 
1664.568208 56.233688 
1666.497024 56.407717 
1668.425840 56.685346 
1670.354656 56.980875 
1672.283472 57.187057 
1674.212288 57.372106 
1676.141104 57.657736 
1678.069920 57.840851 
1679.998736 58.126172 
1681.927552 58.460947 
1683.856368 58.799151 
1685.785184 59.074191 
1687.714000 59.242444 
1689.642816 59.541280 
1691.571632 59.929180 
1693.500448 60.227957 
1695.429264 60.578175 
1697.358080 60.942462 
1699.286896 61.056292 
1701.215712 61.300666 
1703.144528 61.568124 
1705.073344 61.781245 
1707.002160 62.014224 
1708.930976 62.226345 
1710.859792 62.495819 
1712.788608 62.753053 
1714.717424 63.030264 
1716.646240 63.174364 
1718.575056 63.272795 
1720.503872 63.482262 
1722.432688 63.646715 
1724.361504 63.868236 
1726.290320 64.105376 
1728.219136 64.208046 
1730.147952 64.352111 
1732.076768 64.457578 
1734.005584 64.409206 
1735.934400 64.606116 
1737.863216 64.733124 
1739.792032 64.802755 
1741.720848 64.823642 
1743.649664 64.864517 
1745.578480 65.011688 
1747.507296 65.087109 
1749.436112 65.016169 
1751.364928 65.012280 
1753.293744 65.243245 
1755.222560 65.299452 
1757.151376 65.316162 
1759.080192 65.428981 
1761.009008 65.422948 
1762.937824 65.492899 
1764.866640 65.633808 
1766.795456 65.605836 
1768.724272 65.700774 
1770.653088 65.800739 
1772.581904 65.668771 
1774.510720 65.564254 
1776.439536 65.534949 
1778.368352 65.510970 
1780.297168 65.419612 
1782.225984 65.351052 
1784.154800 65.195722 
1786.083616 65.069391 
1788.012432 65.007366 
1789.941248 64.667212 
1791.870064 64.204836 
1793.798880 64.118775 
1795.727696 64.273671 
1797.656512 64.672635 
1799.585328 65.145746 
1801.514144 65.708817 
1803.442960 66.335362 
1805.371776 66.712726 
1807.300592 66.966178 
1809.229408 67.149850 
1811.158224 67.276901 
1813.087040 67.467986 
1815.015856 67.637509 
1816.944672 67.726394 
1818.873488 67.847662 
1820.802304 67.975881 
1822.731120 68.058301 
1824.659936 68.075908 
1826.588752 68.262457 
1828.517568 68.319879 
1830.446384 68.257418 
1832.375200 68.334719 
1834.304016 68.425582 
1836.232832 68.483735 
1838.161648 68.558933 
1840.090464 68.702599 
1842.019280 68.762521 
1843.948096 68.672893 
1845.876912 68.705367 
1847.805728 68.790247 
1849.734544 68.891227 
1851.663360 68.968322 
1853.592176 69.016125 
1855.520992 69.049690 
1857.449808 69.055905 
1859.378624 69.074170 
1861.307440 69.112688 
1863.236256 69.194585 
1865.165072 69.273292 
1867.093888 69.228700 
1869.022704 69.115561 
1870.951520 69.173922 
1872.880336 69.260698 
1874.809152 69.307548 
1876.737968 69.319408 
1878.666784 69.341555 
1880.595600 69.374136 
1882.524416 69.389494 
1884.453232 69.407760 
1886.382048 69.465406 
1888.310864 69.430487 
1890.239680 69.402617 
1892.168496 69.461519 
1894.097312 69.457912 
1896.026128 69.479979 
1897.954944 69.521847 
1899.883760 69.539783 
1901.812576 69.553139 
1903.741392 69.562366 
1905.670208 69.570426 
1907.599024 69.566287 
1909.527840 69.553201 
1911.456656 69.597836 
1913.385472 69.665160 
1915.314288 69.707806 
1917.243104 69.635079 
1919.171920 69.648998 
1921.100736 69.659350 
1923.029552 69.610705 
1924.958368 69.682895 
1926.887184 69.737779 
1928.816000 69.749081 
1930.744816 69.769720 
1932.673632 69.796104 
1934.602448 69.823210 
1936.531264 69.852696 
1938.460080 69.893923 
1940.388896 69.876356 
1942.317712 69.799745 
1944.246528 69.843124 
1946.175344 69.889851 
1948.104160 69.912134 
1950.032976 69.943729 
1951.961792 69.970670 
1953.890608 69.976032 
1955.819424 69.986954 
1957.748240 70.012462 
1959.677056 70.011889 
1961.605872 70.031231 
1963.534688 70.064006 
1965.463504 70.012808 
1967.392320 69.977216 
1969.321136 70.046022 
1971.249952 70.085599 
1973.178768 70.093798 
1975.107584 70.088114 
1977.036400 70.073254 
1978.965216 70.057401 
1980.894032 70.048326 
1982.822848 70.049583 
1984.751664 70.057108 
1986.680480 70.044123 
1988.609296 70.055982 
1990.538112 70.002753 
1992.466928 69.952349 
1994.395744 70.068467 
1996.324560 70.121348 
1998.253376 70.132645 
2000.182192 70.141315 
2002.111008 70.178010 
2004.039824 70.221419 
2005.968640 70.245845 
2007.897456 70.253235 
2009.826272 70.300307 
2011.755088 70.372168 
2013.683904 70.403672 
2015.612720 70.343778 
2017.541536 70.329905 
2019.470352 70.416028 
2021.399168 70.466378 
2023.327984 70.497057 
2025.256800 70.537496 
2027.185616 70.569409 
2029.114432 70.577868 
2031.043248 70.601044 
2032.972064 70.635383 
2034.900880 70.646847 
2036.829696 70.673685 
2038.758512 70.695474 
2040.687328 70.674332 
2042.616144 70.693254 
2044.544960 70.727812 
2046.473776 70.743399 
2048.402592 70.758204 
2050.331408 70.788791 
2052.260224 70.825337 
2054.189040 70.844103 
2056.117856 70.856898 
2058.046672 70.873977 
2059.975488 70.872501 
2061.904304 70.864850 
2063.833120 70.835845 
2065.761936 70.848814 
2067.690752 70.903329 
2069.619568 70.921515 
2071.548384 70.907209 
2073.477200 70.900596 
2075.406016 70.904111 
2077.334832 70.919555 
2079.263648 70.943633 
2081.192464 70.954369 
2083.121280 70.955518 
2085.050096 70.971956 
2086.978912 71.017378 
2088.907728 71.031744 
2090.836544 71.061537 
2092.765360 71.101389 
2094.694176 71.130168 
2096.622992 71.154413 
2098.551808 71.147435 
2100.480624 71.172057 
2102.409440 71.193784 
2104.338256 71.224159 
2106.267072 71.214729 
2108.195888 71.218405 
2110.124704 71.245767 
2112.053520 71.262772 
2113.982336 71.274439 
2115.911152 71.290709 
2117.839968 71.295347 
2119.768784 71.304047 
2121.697600 71.323882 
2123.626416 71.316977 
2125.555232 71.326057 
2127.484048 71.335660 
2129.412864 71.349253 
2131.341680 71.389916 
2133.270496 71.409862 
2135.199312 71.397489 
2137.128128 71.414080 
2139.056944 71.407403 
2140.985760 71.419264 
2142.914576 71.437353 
2144.843392 71.455408 
2146.772208 71.483097 
2148.701024 71.512777 
2150.629840 71.548745 
2152.558656 71.559271 
2154.487472 71.557008 
2156.416288 71.575335 
2158.345104 71.599446 
2160.273920 71.649065 
2162.202736 71.691462 
2164.131552 71.711793 
2166.060368 71.733248 
2167.989184 71.758119 
2169.918000 71.769721 
2171.846816 71.783482 
2173.775632 71.799682 
2175.704448 71.813778 
2177.633264 71.830591 
2179.562080 71.859804 
2181.490896 71.895093 
2183.419712 71.904134 
2185.348528 71.915648 
2187.277344 71.938160 
2189.206160 71.949682 
2191.134976 71.944333 
2193.063792 71.961797 
2194.992608 72.000236 
2196.921424 72.010861 
2198.850240 72.013421 
2200.779056 72.024941 
2202.707872 72.030781 
2204.636688 72.049383 
2206.565504 72.079969 
2208.494320 72.124310 
2210.423136 72.155792 
2212.351952 72.183905 
2214.280768 72.194328 
2216.209584 72.201136 
2218.138400 72.214598 
2220.067216 72.221929 
2221.996032 72.242134 
2223.924848 72.269862 
2225.853664 72.273516 
2227.782480 72.275332 
2229.711296 72.314660 
2231.640112 72.337753 
2233.568928 72.342485 
2235.497744 72.357916 
2237.426560 72.362886 
2239.355376 72.384951 
2241.284192 72.405628 
2243.213008 72.425513 
2245.141824 72.451713 
2247.070640 72.459695 
2248.999456 72.471435 
2250.928272 72.468399 
2252.857088 72.458600 
2254.785904 72.446426 
2256.714720 72.460979 
2258.643536 72.484374 
2260.572352 72.499396 
2262.501168 72.535080 
2264.429984 72.579797 
2266.358800 72.586023 
2268.287616 72.587436 
2270.216432 72.595584 
2272.145248 72.603600 
2274.074064 72.634610 
2276.002880 72.664056 
2277.931696 72.677216 
2279.860512 72.676449 
2281.789328 72.686005 
2283.718144 72.686415 
2285.646960 72.651441 
2287.575776 72.595312 
2289.504592 72.534177 
2291.433408 72.470012 
2293.362224 72.403285 
2295.291040 72.341715 
2297.219856 72.276744 
2299.148672 72.176731 
2301.077488 72.067103 
2303.006304 71.939841 
2304.935120 71.753353 
2306.863936 71.598957 
2308.792752 71.519571 
2310.721568 71.497967 
2312.650384 71.611433 
2314.579200 71.798237 
2316.508016 71.856774 
2318.436832 71.762420 
2320.365648 71.659222 
2322.294464 71.706696 
2324.223280 72.033655 
2326.152096 72.334639 
2328.080912 72.442578 
2330.009728 72.590296 
2331.938544 72.879964 
2333.867360 73.241377 
2335.796176 73.385797 
2337.724992 73.398553 
2339.653808 73.300429 
2341.582624 72.943786 
2343.511440 72.308836 
2345.440256 72.036811 
2347.369072 72.406625 
2349.297888 72.749167 
2351.226704 73.045728 
2353.155520 73.341772 
2355.084336 73.439238 
2357.013152 73.447278 
2358.941968 73.266650 
2360.870784 73.165366 
2362.799600 73.165832 
2364.728416 73.047272 
2366.657232 72.872706 
2368.586048 72.615481 
2370.514864 72.328555 
2372.443680 72.115869 
2374.372496 72.001238 
2376.301312 71.993446 
2378.230128 72.104108 
2380.158944 72.377860 
2382.087760 72.765228 
2384.016576 73.109698 
2385.945392 73.369944 
2387.874208 73.521004 
2389.803024 73.579382 
2391.731840 73.563498 
2393.660656 73.550208 
2395.589472 73.549568 
2397.518288 73.551696 
2399.447104 73.552243 
2401.375920 73.547150 
2403.304736 73.561199 
2405.233552 73.550438 
2407.162368 73.498196 
2409.091184 73.437273 
2411.020000 73.389623 
2412.948816 73.392836 
2414.877632 73.407514 
2416.806448 73.409605 
2418.735264 73.401101 
2420.664080 73.365203 
2422.592896 73.327295 
2424.521712 73.298735 
2426.450528 73.246971 
2428.379344 73.184781 
2430.308160 73.140171 
2432.236976 73.127250 
2434.165792 73.116390 
2436.094608 73.089266 
2438.023424 73.027117 
2439.952240 72.947165 
2441.881056 72.876789 
2443.809872 72.814708 
2445.738688 72.754180 
2447.667504 72.703515 
2449.596320 72.689322 
2451.525136 72.657566 
2453.453952 72.600429 
2455.382768 72.552672 
2457.311584 72.474792 
2459.240400 72.391199 
2461.169216 72.316608 
2463.098032 72.245619 
2465.026848 72.183952 
2466.955664 72.126236 
2468.884480 72.066282 
2470.813296 71.990623 
2472.742112 71.895347 
2474.670928 71.820244 
2476.599744 71.738280 
2478.528560 71.636561 
2480.457376 71.527574 
2482.386192 71.418376 
2484.315008 71.298474 
2486.243824 71.187806 
2488.172640 71.088435 
2490.101456 70.943046 
2492.030272 70.785681 
2493.959088 70.582788 
2495.887904 70.373089 
2497.816720 70.191831 
2499.745536 70.016194 
2501.674352 69.852565 
2503.603168 69.711094 
2505.531984 69.608501 
2507.460800 69.526850 
2509.389616 69.458935 
2511.318432 69.422164 
2513.247248 69.428582 
2515.176064 69.428376 
2517.104880 69.430913 
2519.033696 69.477053 
2520.962512 69.582477 
2522.891328 69.692627 
2524.820144 69.796340 
2526.748960 69.907441 
2528.677776 69.992666 
2530.606592 70.080547 
2532.535408 70.163206 
2534.464224 70.232252 
2536.393040 70.299983 
2538.321856 70.364316 
2540.250672 70.416833 
2542.179488 70.435498 
2544.108304 70.434253 
2546.037120 70.445384 
2547.965936 70.447704 
2549.894752 70.428935 
2551.823568 70.416454 
2553.752384 70.412609 
2555.681200 70.408605 
2557.610016 70.403435 
2559.538832 70.402459 
2561.467648 70.423105 
2563.396464 70.444024 
2565.325280 70.425758 
2567.254096 70.390737 
2569.182912 70.353451 
2571.111728 70.331323 
2573.040544 70.329605 
2574.969360 70.335158 
2576.898176 70.337137 
2578.826992 70.345173 
2580.755808 70.342751 
2582.684624 70.325762 
2584.613440 70.296801 
2586.542256 70.285887 
2588.471072 70.257155 
2590.399888 70.204821 
2592.328704 70.197001 
2594.257520 70.203579 
2596.186336 70.212600 
2598.115152 70.222006 
2600.043968 70.236672 
2601.972784 70.198961 
2603.901600 70.163111 
2605.830416 70.156264 
2607.759232 70.152269 
2609.688048 70.152295 
2611.616864 70.150182 
2613.545680 70.149533 
2615.474496 70.164762 
2617.403312 70.194323 
2619.332128 70.211712 
2621.260944 70.185896 
2623.189760 70.160038 
2625.118576 70.145087 
2627.047392 70.119960 
2628.976208 70.114672 
2630.905024 70.136802 
2632.833840 70.143019 
2634.762656 70.125294 
2636.691472 70.110537 
2638.620288 70.101934 
2640.549104 70.079370 
2642.477920 70.039889 
2644.406736 70.001399 
2646.335552 69.964267 
2648.264368 69.929911 
2650.193184 69.933163 
2652.122000 69.936729 
2654.050816 69.913321 
2655.979632 69.847964 
2657.908448 69.768738 
2659.837264 69.725164 
2661.766080 69.683464 
2663.694896 69.636224 
2665.623712 69.598550 
2667.552528 69.552946 
2669.481344 69.490264 
2671.410160 69.436174 
2673.338976 69.359088 
2675.267792 69.287798 
2677.196608 69.257125 
2679.125424 69.250673 
2681.054240 69.250622 
2682.983056 69.230674 
2684.911872 69.210719 
2686.840688 69.185776 
2688.769504 69.135801 
2690.698320 69.135195 
2692.627136 69.134577 
2694.555952 69.084833 
2696.484768 69.008427 
2698.413584 68.935063 
2700.342400 68.864140 
2702.271216 68.817391 
2704.200032 68.799754 
2706.128848 68.775661 
2708.057664 68.754371 
2709.986480 68.711419 
2711.915296 68.633249 
2713.844112 68.566576 
2715.772928 68.524725 
2717.701744 68.483783 
2719.630560 68.433727 
2721.559376 68.359989 
2723.488192 68.303069 
2725.417008 68.257317 
2727.345824 68.242489 
2729.274640 68.225456 
2731.203456 68.163603 
2733.132272 68.084214 
2735.061088 68.036814 
2736.989904 67.987206 
2738.918720 67.958357 
2740.847536 67.898046 
2742.776352 67.859901 
2744.705168 67.813184 
2746.633984 67.716968 
2748.562800 67.666899 
2750.491616 67.635127 
2752.420432 67.596663 
2754.349248 67.544664 
2756.278064 67.488318 
2758.206880 67.471116 
2760.135696 67.428180 
2762.064512 67.343112 
2763.993328 67.282861 
2765.922144 67.247754 
2767.850960 67.215535 
2769.779776 67.156320 
2771.708592 67.054416 
2773.637408 66.994939 
2775.566224 66.973812 
2777.495040 66.957143 
2779.423856 66.921624 
2781.352672 66.870963 
2783.281488 66.818500 
2785.210304 66.732245 
2787.139120 66.634294 
2789.067936 66.568527 
2790.996752 66.549307 
2792.925568 66.513356 
2794.854384 66.455104 
2796.783200 66.386858 
2798.712016 66.344207 
2800.640832 66.324192 
2802.569648 66.287364 
2804.498464 66.227719 
2806.427280 66.154951 
2808.356096 66.077920 
2810.284912 66.037898 
2812.213728 65.991144 
2814.142544 65.917346 
2816.071360 65.895579 
2818.000176 65.874953 
2819.928992 65.794074 
2821.857808 65.700188 
2823.786624 65.642548 
2825.715440 65.571121 
2827.644256 65.494023 
2829.573072 65.412005 
2831.501888 65.311274 
2833.430704 65.207956 
2835.359520 65.103336 
2837.288336 65.011452 
2839.217152 64.950401 
2841.145968 64.910357 
2843.074784 64.837710 
2845.003600 64.721614 
2846.932416 64.616986 
2848.861232 64.554941 
2850.790048 64.441687 
2852.718864 64.277184 
2854.647680 64.178026 
2856.576496 64.106968 
2858.505312 64.029408 
2860.434128 64.016159 
2862.362944 64.021791 
2864.291760 63.984337 
2866.220576 63.947114 
2868.149392 63.921959 
2870.078208 63.845620 
2872.007024 63.753138 
2873.935840 63.740606 
2875.864656 63.744657 
2877.793472 63.728923 
2879.722288 63.708911 
2881.651104 63.692723 
2883.579920 63.700856 
2885.508736 63.690958 
2887.437552 63.620559 
2889.366368 63.567010 
2891.295184 63.524303 
2893.224000 63.436047 
2895.152816 63.370793 
2897.081632 63.354444 
2899.010448 63.313484 
2900.939264 63.256706 
2902.868080 63.184848 
2904.796896 63.115501 
2906.725712 63.041363 
2908.654528 62.935511 
2910.583344 62.823174 
2912.512160 62.752466 
2914.440976 62.727501 
2916.369792 62.704748 
2918.298608 62.605985 
2920.227424 62.445370 
2922.156240 62.274598 
2924.085056 62.131201 
2926.013872 61.993523 
2927.942688 61.903168 
2929.871504 61.878932 
2931.800320 61.907183 
2933.729136 61.935088 
2935.657952 61.948427 
2937.586768 61.933148 
2939.515584 61.856333 
2941.444400 61.789507 
2943.373216 61.768994 
2945.302032 61.752593 
2947.230848 61.706999 
2949.159664 61.652067 
2951.088480 61.585083 
2953.017296 61.535756 
2954.946112 61.474979 
2956.874928 61.364263 
2958.803744 61.253732 
2960.732560 61.191040 
2962.661376 61.153369 
2964.590192 61.135941 
2966.519008 61.146409 
2968.447824 61.123031 
2970.376640 61.017944 
2972.305456 60.919510 
2974.234272 60.871240 
2976.163088 60.853005 
2978.091904 60.782827 
2980.020720 60.718801 
2981.949536 60.719021 
2983.878352 60.724330 
2985.807168 60.687330 
2987.735984 60.620452 
2989.664800 60.540657 
2991.593616 60.465963 
2993.522432 60.436590 
2995.451248 60.414700 
2997.380064 60.387504 
2999.308880 60.387936 
3001.237696 60.346862 
3003.166512 60.272632 
3005.095328 60.218316 
3007.024144 60.153897 
3008.952960 60.037233 
3010.881776 59.944378 
3012.810592 59.882939 
3014.739408 59.845577 
3016.668224 59.845960 
3018.597040 59.855548 
3020.525856 59.837091 
3022.454672 59.797338 
3024.383488 59.738150 
3026.312304 59.718867 
3028.241120 59.663294 
3030.169936 59.556296 
3032.098752 59.456823 
3034.027568 59.360015 
3035.956384 59.353746 
3037.885200 59.351645 
3039.814016 59.259789 
3041.742832 59.174808 
3043.671648 59.158354 
3045.600464 59.132465 
3047.529280 59.116956 
3049.458096 59.056502 
3051.386912 59.007718 
3053.315728 59.001321 
3055.244544 58.950241 
3057.173360 58.876915 
3059.102176 58.847745 
3061.030992 58.819927 
3062.959808 58.765477 
3064.888624 58.679066 
3066.817440 58.605680 
3068.746256 58.585686 
3070.675072 58.556428 
3072.603888 58.476323 
3074.532704 58.374676 
3076.461520 58.286839 
3078.390336 58.215476 
3080.319152 58.207745 
3082.247968 58.214832 
3084.176784 58.166984 
3086.105600 58.116289 
3088.034416 58.088695 
3089.963232 58.100268 
3091.892048 58.089425 
3093.820864 58.043001 
3095.749680 57.992546 
3097.678496 57.949494 
3099.607312 57.916936 
3101.536128 57.916434 
3103.464944 57.883056 
3105.393760 57.826719 
3107.322576 57.727333 
3109.251392 57.657100 
3111.180208 57.633563 
3113.109024 57.608807 
3115.037840 57.525641 
3116.966656 57.463110 
3118.895472 57.468491 
3120.824288 57.462783 
3122.753104 57.442705 
3124.681920 57.429047 
3126.610736 57.378538 
3128.539552 57.317292 
3130.468368 57.282710 
3132.397184 57.232921 
3134.326000 57.193719 
3136.254816 57.151920 
3138.183632 57.078155 
3140.112448 57.066261 
3142.041264 57.068754 
3143.970080 57.049371 
3145.898896 56.999720 
3147.827712 56.936262 
3149.756528 56.847681 
3151.685344 56.777078 
3153.614160 56.770831 
3155.542976 56.793122 
3157.471792 56.776856 
3159.400608 56.758247 
3161.329424 56.740169 
3163.258240 56.693246 
3165.187056 56.634788 
3167.115872 56.589203 
3169.044688 56.575934 
3170.973504 56.571043 
3172.902320 56.534785 
3174.831136 56.488195 
3176.759952 56.470990 
3178.688768 56.472595 
3180.617584 56.442908 
3182.546400 56.390917 
3184.475216 56.355660 
3186.404032 56.336581 
3188.332848 56.319104 
3190.261664 56.301397 
3192.190480 56.258435 
3194.119296 56.245566 
3196.048112 56.248069 
3197.976928 56.201098 
3199.905744 56.174394 
3201.834560 56.163830 
3203.763376 56.141475 
3205.692192 56.112329 
3207.621008 56.082412 
3209.549824 56.079886 
3211.478640 56.062999 
3213.407456 56.076538 
3215.336272 56.050659 
3217.265088 56.024393 
3219.193904 56.013929 
3221.122720 56.017014 
3223.051536 56.020523 
3224.980352 55.988588 
3226.909168 55.944593 
3228.837984 55.924318 
3230.766800 55.881871 
3232.695616 55.833956 
3234.624432 55.829180 
3236.553248 55.865842 
3238.482064 55.883118 
3240.410880 55.885677 
3242.339696 55.846398 
3244.268512 55.796518 
3246.197328 55.725619 
3248.126144 55.701465 
3250.054960 55.673602 
3251.983776 55.653453 
3253.912592 55.614890 
3255.841408 55.558600 
3257.770224 55.532968 
3259.699040 55.548776 
3261.627856 55.538238 
3263.556672 55.511832 
3265.485488 55.451445 
3267.414304 55.398717 
3269.343120 55.369255 
3271.271936 55.369613 
3273.200752 55.353564 
3275.129568 55.318390 
3277.058384 55.311739 
3278.987200 55.291957 
3280.916016 55.252612 
3282.844832 55.269254 
3284.773648 55.286555 
3286.702464 55.270297 
3288.631280 55.183334 
3290.560096 55.099108 
3292.488912 55.099378 
3294.417728 55.115201 
3296.346544 55.100429 
3298.275360 55.107619 
3300.204176 55.105122 
3302.132992 55.080701 
3304.061808 55.057632 
3305.990624 55.086502 
3307.919440 55.107465 
3309.848256 55.142759 
3311.777072 55.216770 
3313.705888 55.272204 
3315.634704 55.289507 
3317.563520 55.337322 
3319.492336 55.406536 
3321.421152 55.435267 
3323.349968 55.406423 
3325.278784 55.427194 
3327.207600 55.439289 
3329.136416 55.443659 
3331.065232 55.467420 
3332.994048 55.500612 
3334.922864 55.480561 
3336.851680 55.475828 
3338.780496 55.532830 
3340.709312 55.575833 
3342.638128 55.612127 
3344.566944 55.649599 
3346.495760 55.672713 
3348.424576 55.659453 
3350.353392 55.699507 
3352.282208 55.791192 
3354.211024 55.837443 
3356.139840 55.876307 
3358.068656 55.896064 
3359.997472 55.919813 
3361.926288 56.006318 
3363.855104 56.027104 
3365.783920 55.986549 
3367.712736 55.996809 
3369.641552 56.060076 
3371.570368 56.186569 
3373.499184 56.285050 
3375.428000 56.313457 
3377.356816 56.352939 
3379.285632 56.428654 
3381.214448 56.492798 
3383.143264 56.553350 
3385.072080 56.628404 
3387.000896 56.676950 
3388.929712 56.626117 
3390.858528 56.617592 
3392.787344 56.673857 
3394.716160 56.774875 
3396.644976 56.842976 
3398.573792 56.873542 
3400.502608 56.871593 
3402.431424 56.933080 
3404.360240 57.035091 
3406.289056 57.059981 
3408.217872 57.058096 
3410.146688 57.097420 
3412.075504 57.121073 
3414.004320 57.201572 
3415.933136 57.310669 
3417.861952 57.331065 
3419.790768 57.356326 
3421.719584 57.437418 
3423.648400 57.463904 
3425.577216 57.443543 
3427.506032 57.422993 
3429.434848 57.467294 
3431.363664 57.536495 
3433.292480 57.607526 
3435.221296 57.681672 
3437.150112 57.743150 
3439.078928 57.785788 
3441.007744 57.861318 
3442.936560 57.867638 
3444.865376 57.820471 
3446.794192 57.773817 
3448.723008 57.851955 
3450.651824 57.958188 
3452.580640 58.028515 
3454.509456 58.076879 
3456.438272 58.134689 
3458.367088 58.184499 
3460.295904 58.215154 
3462.224720 58.192270 
3464.153536 58.193061 
3466.082352 58.184462 
3468.011168 58.190586 
3469.939984 58.236291 
3471.868800 58.286476 
3473.797616 58.399403 
3475.726432 58.552439 
3477.655248 58.598771 
3479.584064 58.591138 
3481.512880 58.639214 
3483.441696 58.697503 
3485.370512 58.708554 
3487.299328 58.704136 
3489.228144 58.734594 
3491.156960 58.791507 
3493.085776 58.850674 
3495.014592 58.902473 
3496.943408 58.970427 
3498.872224 59.078455 
3500.801040 59.091154 
3502.729856 59.080491 
3504.658672 59.092124 
3506.587488 59.036981 
3508.516304 58.991852 
3510.445120 58.972942 
3512.373936 59.007179 
3514.302752 59.071388 
3516.231568 59.092125 
3518.160384 59.090844 
3520.089200 59.038373 
3522.018016 58.937895 
3523.946832 58.839355 
3525.875648 58.814712 
3527.804464 58.834812 
3529.733280 58.982951 
3531.662096 59.143981 
3533.590912 59.205536 
3535.519728 59.244265 
3537.448544 59.477910 
3539.377360 59.745581 
3541.306176 59.764272 
3543.234992 59.683580 
3545.163808 59.644552 
3547.092624 59.788644 
3549.021440 59.956906 
3550.950256 60.000075 
3552.879072 60.032310 
3554.807888 60.163628 
3556.736704 60.326791 
3558.665520 60.408473 
3560.594336 60.555616 
3562.523152 60.671939 
3564.451968 60.498424 
3566.380784 60.101602 
3568.309600 60.442318 
3570.238416 60.855989 
3572.167232 61.054015 
3574.096048 61.080584 
3576.024864 61.110735 
3577.953680 61.227362 
3579.882496 61.245011 
3581.811312 61.295981 
3583.740128 61.193138 
3585.668944 60.888405 
3587.597760 60.724281 
3589.526576 60.861492 
3591.455392 60.917478 
3593.384208 60.796291 
3595.313024 60.708107 
3597.241840 60.639775 
3599.170656 60.522984 
3601.099472 60.391169 
3603.028288 60.278209 
3604.957104 59.587615 
3606.885920 58.974951 
3608.814736 58.384022 
3610.743552 57.896316 
3612.672368 57.249438 
3614.601184 56.516926 
3616.530000 55.671648 
3618.458816 54.855543 
3620.387632 54.445765 
3622.316448 54.069252 
3624.245264 53.041232 
3626.174080 51.107320 
3628.102896 48.036767 
3630.031712 44.852461 
3631.960528 41.886501 
3633.889344 37.630486 
3635.818160 32.732666 
3637.746976 28.191126 
3639.675792 24.454646 
3641.604608 22.558120 
3643.533424 22.313151 
3645.462240 24.625219 
3647.391056 31.650656 
3649.319872 40.733972 
3651.248688 46.383836 
3653.177504 49.559765 
3655.106320 52.595275 
3657.035136 55.243707 
3658.963952 56.810903 
3660.892768 58.197946 
3662.821584 59.714032 
3664.750400 61.887824 
3666.679216 63.923849 
3668.608032 65.831250 
3670.536848 67.696782 
3672.465664 68.663039 
3674.394480 68.743259 
3676.323296 69.486000 
3678.252112 70.779862 
3680.180928 71.785829 
3682.109744 72.914670 
3684.038560 72.970519 
3685.967376 72.596503 
3687.896192 70.908558 
3689.825008 69.549362 
3691.753824 68.666769 
3693.682640 67.964119 
3695.611456 67.434261 
3697.540272 68.064886 
3699.469088 69.131645 
3701.397904 70.873969 
3703.326720 73.039493 
3705.255536 74.505953 
3707.184352 75.084289 
3709.113168 74.587004 
3711.041984 74.310990 
3712.970800 75.103460 
3714.899616 76.154204 
3716.828432 76.652070 
3718.757248 76.934863 
3720.686064 77.086776 
3722.614880 77.133267 
3724.543696 77.255722 
3726.472512 77.844363 
3728.401328 78.620843 
3730.330144 79.141928 
3732.258960 79.021484 
3734.187776 78.505220 
3736.116592 79.092379 
3738.045408 80.461381 
3739.974224 82.023642 
3741.903040 82.554834 
3743.831856 82.468841 
3745.760672 83.594561 
3747.689488 84.129667 
3749.618304 82.849194 
3751.547120 82.610659 
3753.475936 83.898732 
3755.404752 84.588453 
3757.333568 84.183083 
3759.262384 84.128648 
3761.191200 84.683023 
3763.120016 85.014890 
3765.048832 84.721393 
3766.977648 84.559651 
3768.906464 84.439960 
3770.835280 84.577260 
3772.764096 85.062234 
3774.692912 85.241741 
3776.621728 85.154340 
3778.550544 84.887344 
3780.479360 84.874717 
3782.408176 84.943542 
3784.336992 84.801321 
3786.265808 84.799179 
3788.194624 84.903355 
3790.123440 85.176834 
3792.052256 85.281024 
3793.981072 85.310040 
3795.909888 85.244684 
3797.838704 85.167795 
3799.767520 84.794208 
3801.696336 84.379402 
3803.625152 84.533020 
3805.553968 84.285372 
3807.482784 84.135259 
3809.411600 84.625871 
3811.340416 85.042515 
3813.269232 85.030090 
3815.198048 84.549490 
3817.126864 84.403721 
3819.055680 84.011967 
3820.984496 83.208740 
3822.913312 83.592930 
3824.842128 83.810142 
3826.770944 83.760751 
3828.699760 83.831971 
3830.628576 83.812712 
3832.557392 83.735862 
3834.486208 83.556724 
3836.415024 83.003098 
3838.343840 82.131795 
3840.272656 81.796920 
3842.201472 81.832136 
3844.130288 82.211078 
3846.059104 82.722173 
3847.987920 82.893144 
3849.916736 82.434341 
3851.845552 80.281690 
3853.774368 78.334961 
3855.703184 79.376966 
3857.632000 80.163497 
3859.560816 80.265034 
3861.489632 79.577594 
3863.418448 78.958621 
3865.347264 78.854427 
3867.276080 78.799445 
3869.204896 77.935471 
3871.133712 77.683206 
3873.062528 78.095989 
3874.991344 78.561691 
3876.920160 78.658055 
3878.848976 78.495170 
3880.777792 78.316145 
3882.706608 78.419300 
3884.635424 78.361607 
3886.564240 78.710796 
3888.493056 78.964573 
3890.421872 78.772771 
3892.350688 78.921048 
3894.279504 79.406976 
3896.208320 79.626839 
3898.137136 79.418136 
3900.065952 79.014595 
3901.994768 78.351463 
3903.923584 78.162037 
3905.852400 78.838336 
3907.781216 79.451124 
3909.710032 79.748110 
3911.638848 79.886229 
3913.567664 79.840322 
3915.496480 79.538396 
3917.425296 79.295127 
3919.354112 79.216620 
3921.282928 79.083380 
3923.211744 78.791333 
3925.140560 78.527278 
3927.069376 78.480798 
3928.998192 78.176376 
3930.927008 77.653080 
3932.855824 77.600447 
3934.784640 77.855423 
3936.713456 77.945539 
3938.642272 78.036244 
3940.571088 78.034806 
3942.499904 78.035380 
3944.428720 78.217140 
3946.357536 78.300661 
3948.286352 78.267683 
3950.215168 78.435113 
3952.143984 78.704239 
3954.072800 78.884601 
3956.001616 79.099491 
3957.930432 79.340586 
3959.859248 79.522967 
3961.788064 79.678399 
3963.716880 79.935531 
3965.645696 80.170968 
3967.574512 80.326097 
3969.503328 80.479702 
3971.432144 80.614968 
3973.360960 80.708387 
3975.289776 80.805451 
3977.218592 80.978367 
3979.147408 81.124399 
3981.076224 81.225057 
3983.005040 81.365280 
3984.933856 81.559648 
3986.862672 81.742755 
3988.791488 81.936506 
3990.720304 82.179867 
3992.649120 82.503667 
3994.577936 82.824155 
3996.506752 83.204531 
3998.435568 83.617647 
4000.364384 84.000399 
