# Supplementary material for: Experimental data of CaTiO3 photocatalyst for degradation of organic pollutants (Brilliant green dye) – Green synthesis, characterization and kinetic study
Source: Data Brief. 2020 Jul 31;32:106099. doi: 10.1016/j.dib.2020.106099 (PMC7451799; doi:10.1016/j.dib.2020.106099)
Supplement: Supplementary file 1 [file mmc1.zip › All RAW Data for Data in Brief/Photocatalytic test and analysis/Selected representatve data of photocatalytic test.xlsx]

## Sheet: Independent Variable
	Varying CaTiO3 composition at fixed catalyst dosage and brilliant green (BG) concentration
	CaCO3/TiO2	Catalyst Dosage		BG Concentration
	ratio	(mg/L)		(mg/L)
	( 1 : 1 )	50		10
	( 1 : 3 )	50		10
	( 2 : 5 )	50		10
	( 2 : 7 )	50		10
	Varying Catalyst Dosage at fixed BG concentration
	CaCO3/TiO2	Catalyst Dosage		BG Concentration
	ratio	(mg/L)		(mg/L)
	( 2 : 7 )	50		10
	( 2 : 7 )	100		10
	( 2 : 7 )	150		10
	( 2 : 7 )	200		10
	Varying BG concentration at fixed catalyst dosage
	CaCO3/TiO2	Catalyst Dosage		BG Concentration
	ratio	(mg/L)		(mg/L)
	( 2 : 7 )	50		10
	( 2 : 7 )	50		20
	( 2 : 7 )	50		30
	( 2 : 7 )	50		40

## Sheet: BG Cal Curve
	BG Concentration			10 mg/L
	Absorption curve of BG at selected wavelength range
	Wavelength (nm)			Abs.
	400			0.391
	410			0.435
	420			0.442		Wavelength of interest
	430			0.435
	440			0.413
	450			0.368
	460			0.296
	470			0.227
	480			0.152
	490			0.075
	500			0.03
	510			0.022
	520			0.019
	530			0.022
	540			0.03
	550			0.039
	560			0.063
	570			0.086
	580			0.116
	590			0.139
	600			0.178
	610			0.247
	620			0.341
	630			0.384
	640			0.301
	650			0.185
	660			0.098
	670			0.074
	680			0.045
	690			0.03
	700			0.022
	Calibration Curve of BG
	Concentration (mg/L)		Abs.
	10		0.442
	9		0.394
	7		0.274
	5		0.21
	3		0.1
	1		0.021

## Sheet: Varying CaTiO3 composition
	Calibration curve
	y = 0,0468X-0,033
	where y is absorbance and x is concentration
	Effect of CaTiO3 dosage to BG degradation rate
	CaCO3/	Catalyst Dosage		BG Concentration
	TiO2	(mg/L)		(mg/L)
	( 1 : 1 )	50		10
	( 1 : 3 )	50		10
	( 2 : 5 )	50		10
	( 2 : 7 )	50		10
	Catalyst dosage		50	mg
	CaCO3/TiO2 ratio		(1:1)
	Abs.
	Wavelength	0 min	15 min	30 min	45 min	60 min	75 min	90 min	105 min	120 min
	400	0.391	0.294	0.286	0.279	0.269	0.268	0.263	0.26	0.257
	410	0.435	0.333	0.315	0.297	0.288	0.283	0.279	0.274	0.323
	420	0.442	0.348	0.344	0.339	0.335	0.332	0.331	0.33	0.327
	430	0.435	0.347	0.34	0.337	0.332	0.332	0.33	0.327	0.325
	440	0.413	0.32	0.3	0.28	0.278	0.27	0.267	0.264	0.262
	450	0.368	0.285	0.259	0.24	0.232	0.23	0.228	0.22	0.22
	460	0.296	0.232	0.21	0.192	0.18	0.174	0.17	0.165	0.163
	470	0.227	0.179	0.16	0.137	0.13	0.127	0.12	0.115	0.113
	480	0.152	0.114	0.104	0.091	0.084	0.076	0.07	0.063	0.063
	490	0.075	0.052	0.044	0.038	0.034	0.03	0.027	0.023	0.022
	500	0.03	0.022	0.018	0.017	0.016	0.015	0.014	0.013	0.012
	510	0.022	0.017	0.016	0.015	0.014	0.013	0.012	0.011	0.012
	520	0.019	0.015	0.013	0.011	0.01	0.012	0.011	0.01	0.011
	530	0.022	0.017	0.014	0.014	0.012	0.011	0.011	0.011	0.01
	540	0.03	0.025	0.021	0.02	0.019	0.018	0.017	0.016	0.014
	550	0.039	0.032	0.028	0.024	0.023	0.022	0.019	0.018	0.017
	560	0.063	0.046	0.038	0.036	0.034	0.032	0.03	0.027	0.025
	570	0.086	0.077	0.067	0.054	0.043	0.04	0.038	0.034	0.03
	580	0.116	0.095	0.084	0.075	0.062	0.06	0.054	0.048	0.041
	590	0.139	0.125	0.11	0.1	0.088	0.074	0.068	0.064	0.06
	600	0.178	0.164	0.16	0.153	0.138	0.116	0.11	0.1	0.098
	610	0.247	0.2	0.187	0.177	0.167	0.15	0.147	0.135	0.126
	620	0.341	0.256	0.244	0.237	0.23	0.227	0.2	0.196	0.184
	630	0.384	0.295	0.289	0.28	0.275	0.269	0.259	0.248	0.246
	640	0.301	0.243	0.232	0.23	0.228	0.217	0.2	0.192	0.188
	650	0.185	0.143	0.132	0.126	0.12	0.106	0.1	0.094	0.089
	660	0.098	0.082	0.076	0.065	0.056	0.047	0.04	0.038	0.037
	670	0.074	0.063	0.055	0.049	0.045	0.04	0.037	0.03	0.028
	680	0.045	0.039	0.03	0.027	0.024	0.02	0.018	0.018	0.019
	690	0.03	0.023	0.019	0.017	0.015	0.013	0.012	0.012	0.013
	700	0.022	0.017	0.016	0.015	0.014	0.012	0.011	0.011	0.01
	Catalyst dosage		50	mg
	CaCO3/TiO2 ratio		(1:3)
	Wavelength	0 min	15 min	30 min	45 min	60 min	75 min	90 min	105 min	120 min
	400	0.391	0.321	0.319	0.318	0.316	0.316	0.314	0.303	0.247
	410	0.435	0.337	0.337	0.334	0.33	0.327	0.315	0.305	0.267
	420	0.442	0.339	0.337	0.335	0.33	0.328	0.315	0.306	0.298
	430	0.435	0.337	0.336	0.335	0.329	0.327	0.314	0.306	0.297
	440	0.413	0.33	0.326	0.325	0.324	0.32	0.311	0.302	0.261
	450	0.368	0.319	0.319	0.317	0.314	0.311	0.282	0.274	0.218
	460	0.296	0.281	0.276	0.27	0.263	0.262	0.25	0.241	0.16
	470	0.227	0.221	0.218	0.215	0.21	0.208	0.2	0.188	0.111
	480	0.152	0.143	0.135	0.13	0.127	0.124	0.119	0.11	0.059
	490	0.075	0.062	0.058	0.046	0.041	0.036	0.032	0.025	0.021
	500	0.03	0.028	0.025	0.021	0.016	0.014	0.013	0.012	0.011
	510	0.022	0.021	0.018	0.016	0.015	0.014	0.014	0.013	0.011
	520	0.019	0.018	0.017	0.016	0.014	0.013	0.013	0.012	0.01
	530	0.022	0.021	0.019	0.017	0.016	0.015	0.014	0.014	0.013
	540	0.03	0.027	0.024	0.021	0.02	0.017	0.016	0.014	0.013
	550	0.039	0.037	0.03	0.026	0.024	0.02	0.018	0.017	0.015
	560	0.063	0.054	0.05	0.047	0.04	0.036	0.032	0.028	0.018
	570	0.086	0.079	0.07	0.068	0.061	0.055	0.051	0.046	0.027
	580	0.116	0.112	0.107	0.1	0.095	0.091	0.087	0.072	0.033
	590	0.139	0.134	0.128	0.121	0.115	0.108	0.1	0.092	0.055
	600	0.178	0.172	0.164	0.16	0.151	0.143	0.139	0.124	0.097
	610	0.247	0.24	0.23	0.22	0.216	0.207	0.201	0.19	0.124
	620	0.341	0.337	0.33	0.31	0.304	0.3	0.287	0.279	0.184
	630	0.384	0.382	0.379	0.37	0.368	0.363	0.36	0.355	0.24
	640	0.301	0.298	0.28	0.276	0.273	0.269	0.265	0.254	0.186
	650	0.185	0.173	0.162	0.157	0.152	0.147	0.143	0.14	0.08
	660	0.098	0.09	0.084	0.08	0.076	0.071	0.066	0.06	0.031
	670	0.074	0.07	0.067	0.064	0.057	0.052	0.05	0.044	0.025
	680	0.045	0.039	0.03	0.028	0.024	0.023	0.021	0.018	0.018
	690	0.03	0.021	0.021	0.019	0.02	0.018	0.018	0.017	0.013
	700	0.022	0.017	0.017	0.016	0.017	0.016	0.015	0.015	0.011
	Catalyst dosage		50	mg
	CaCO3/TiO2 ratio		(2:5)
	Wavelength	0 min	15 min	30 min	45 min	60 min	75 min	90 min	105 min	120 min
	400	0.391	0.286	0.221	0.151
	410	0.435	0.314	0.242	0.16
	420	0.442	0.315	0.244	0.165	0.1	0.064	0.055	0.042	0.035
	430	0.435	0.301	0.236	0.163
	440	0.413	0.281	0.224	0.159
	450	0.368	0.249	0.203	0.147
	460	0.296	0.204	0.17	0.131
	470	0.227	0.159	0.139	0.105
	480	0.152	0.104	0.095	0.08
	490	0.075	0.057	0.061	0.055
	500	0.03	0.027	0.027	0.026
	510	0.022	0.017	0.02	0.02
	520	0.019	0.016	0.017	0.016
	530	0.022	0.019	0.019	0.018
	540	0.03	0.025	0.024	0.022
	550	0.039	0.036	0.035	0.032
	560	0.063	0.048	0.043	0.042
	570	0.086	0.069	0.057	0.055
	580	0.116	0.091	0.072	0.07
	590	0.139	0.111	0.088	0.08
	600	0.178	0.14	0.112	0.112
	610	0.247	0.192	0.143
	620	0.341	0.264	0.183
	630	0.384	0.299	0.198
	640	0.301	0.249	0.16
	650	0.185	0.139	0.092
	660	0.098	0.064	0.044
	670	0.074	0.027	0.02
	680	0.045	0.018	0.017
	690	0.03	0.012	0.011
	700	0.022	0.01	0.01

## Sheet: Varying CaTiO3 comp
												Catalysts dosage		50	mg
	Calibration Curve											Degradation time		Brilliant Green Removal (%)
	y = 0,0468X-0,033											(min)		(1:1)	(1:3)	(2:5)	(2:7)
	where y is absorbance and x is concentration											0		0	0	0	0
												15		18.5897	20.5128	25.641	29.0598
	Effect of catalyst composition to BG degradation rate											30		19.4444	20.9402	40.812	43.5897
	CaCO3/	Catalysts Dosage		BG Concentration								45		20.5128	21.3675	57.6923	60.0427
	TiO2	(mg/L)		(mg/L)								60		21.3675	22.4359	71.5812	66.453
	( 1 : 1 )	50		10								75		22.0085	22.8632	79.2735	79.7009
	( 1 : 3 )	50		10								90		22.2222	25.641	81.1966	84.188
	( 2 : 5 )	50		10								105		22.4359	27.5641	83.9744	86.1111
	( 2 : 7 )	50		10								120		23.0769	29.2735	85.4701	87.6068
	Catalyst dosage		50	mg
	CaCO3/TiO2 ratio		(1:1)
	Degradation Time		Abs.	Initial Concentration		Final Concentration		1st Order	2nd Order
	(min)			(mg/L)		(mg/L)		ln C0/Ct	t/qt
	0		0.442	10		10		0	0
	15		0.348	10		8.14103		0.205669	1.84252
	30		0.344	10		8.05556		0.216223	3.72414
	45		0.339	10		7.94872		0.229574	5.66129
	60		0.335	10		7.86325		0.240385	7.63043
	75		0.332	10		7.79915		0.248571	9.61644
	90		0.331	10		7.77778		0.251314	11.5714
	105		0.33	10		7.75641		0.254065	13.5372
	120		0.327	10		7.69231		0.262364	15.6
	Catalyst dosage		50	mg
	CaCO3/TiO2 ratio		(1:3)
	Degradation Time		Abs.	Initial Concentration		Final Concentration		1st Order	2nd Order
	(min)			(mg/L)		(mg/L)		ln C0/Ct	t/qt
	0		0.442	10		10		0	0
	15		0.339	10		7.94872		0.229574	1.8871
	30		0.337	10		7.90598		0.234965	3.79459
	45		0.335	10		7.86325		0.240385	5.72283
	60		0.33	10		7.75641		0.254065	7.73554
	75		0.328	10		7.71368		0.25959	9.72299
	90		0.315	10		7.4359		0.296266	12.1034
	105		0.306	10		7.24359		0.322468	14.4956
	120		0.298	10		7.07265		0.34635	16.9668
	Catalyst dosage		50	mg
	CaCO3/TiO2 ratio		(2:5)
	Degradation Time		Abs.	Initial Concentration		Final Concentration		1st Order	2nd Order
	(min)			(mg/L)		(mg/L)		ln C0/Ct	t/qt
	0		0.442	10		10		0	0
	15		0.315	10		7.4359		0.296266	2.01724
	30		0.244	10		5.9188		0.524451	5.06859
	45		0.165	10		4.23077		0.860201	10.6364
	60		0.1	10		2.84188		1.25812	21.1128
	75		0.064	10		2.07265		1.57376	36.1856
	90		0.055	10		1.88034		1.67113	47.8636
	105		0.042	10		1.60256		1.83098	65.52
	120		0.035	10		1.45299		1.92896	82.5882
	Catalyst dosage		50	mg
	CaCO3/TiO2 ratio		(2:7)
	Degradation Time		Abs.	Initial Concentration		Final Concentration		1st Order	2nd Order
	(min)			(mg/L)		(mg/L)		ln C0/Ct	t/qt
	0		0.442	10		10		0	0
	15		0.299	10		7.09402		0.343333	2.11446
	30		0.231	10		5.64103		0.572519	5.31818
	45		0.154	10		3.99573		0.91736	11.262
	60		0.124	10		3.3547		1.09222	17.8854
	75		0.062	10		2.02991		1.59459	36.9474
	90		0.041	10		1.5812		1.8444	56.9189
	105		0.032	10		1.38889		1.97408	75.6
	120		0.025	10		1.23932		2.08803	96.8276

## Sheet: Varying Cat Dosage
												Degradation Time		Brilliant Green Removal (%)
	Effect of varying catalyst dosage to BG degradation rate											(min)		50 mg	100 mg	150 mg	200 mg
	CaCO3 /	Catalyst Dosage		BG Concentration								0		0	0	0	0
	TiO2	(mg/L)		(mg/L)								15		29.0598	40.3846	42.3077	51.2821
	( 2 : 7 )	50		10								30		43.5897	43.8034	50	54.2735
	( 2 : 7 )	100		10								45		60.0427	62.6068	65.3846	67.094
	( 2 : 7 )	150		10								60		66.453	67.3077	69.4444	72.2222
	( 2 : 7 )	200		10								75		79.7009	80.9829	83.9744	85.2564
												90		84.188	84.8291	85.2564	86.7521
	Catalyst dosage		50	mg								105		86.1111	86.1111	86.5385	88.4615
	CaCO3/TiO2 ratio		(2:7)									120		87.6068	86.9658	87.8205	89.5299
	Degradation Time		Abs.	Initial Concentration		Final Concentration		1st Order	2nd Order											Graphical representation of the effect of CaTiO3 (2:7) dosage toward degradation of aqueous BG
	(min)			(mg/L)		(mg/L)		ln C0/Ct	t/qt
	0		0.442	10		10		0	0
	15		0.299	10		7.09402		0.343333	2.11446
	30		0.231	10		5.64103		0.572519	5.31818
	45		0.154	10		3.99573		0.91736	11.262
	60		0.124	10		3.3547		1.09222	17.8854
	75		0.062	10		2.02991		1.59459	36.9474
	90		0.041	10		1.5812		1.8444	56.9189
	105		0.032	10		1.38889		1.97408	75.6
	120		0.025	10		1.23932		2.08803	96.8276
	Catalyst dosage		100	mg
	CaCO3/TiO2 ratio		(2:7)
	Degradation Time		Abs.	Initial Concentration		Final Concentration		1st Order	2nd Order
	(min)			(mg/L)		(mg/L)		ln C0/Ct	t/qt
	0		0.442	10		10		0	0
	15		0.246	10		5.96154		0.517257	2.51613
	30		0.23	10		5.61966		0.576314	5.3384
	45		0.142	10		3.73932		0.983682	12.0343
	60		0.12	10		3.26923		1.11803	18.3529
	75		0.056	10		1.90171		1.65983	39.4382
	90		0.038	10		1.51709		1.88579	59.3239
	105		0.032	10		1.38889		1.97408	75.6
	120		0.028	10		1.30342		2.03759	92.0656
	Catalyst dosage		150	mg
	CaCO3/TiO2 ratio		(2:7)
	Degradation Time		Abs.	Initial Concentration		Final Concentration		1st Order	2nd Order
	(min)			(mg/L)		(mg/L)		ln C0/Ct	t/qt
	0		0.442	10		10		0	0
	15		0.237	10		5.76923		0.550046	2.6
	30		0.201	10		5		0.693147	6
	45		0.129	10		3.46154		1.06087	13
	60		0.11	10		3.05556		1.18562	19.6364
	75		0.042	10		1.60256		1.83098	46.8
	90		0.036	10		1.47436		1.91436	61.0435
	105		0.03	10		1.34615		2.00533	78
	120		0.024	10		1.21795		2.10542	98.5263
	Catalyst dosage		200	mg
	CaCO3/TiO2 ratio		(2:7)
	Degradation Time		Abs.	Initial Concentration		Final Concentration		1st Order	2nd Order
	(min)			(mg/L)		(mg/L)		ln C0/Ct	t/qt
	0		0.442	10		10		0	0
	15		0.195	10		4.87179		0.719123	3.07895
	30		0.181	10		4.57265		0.782492	6.56075
	45		0.121	10		3.2906		1.11152	13.6753
	60		0.097	10		2.77778		1.28093	21.6
	75		0.036	10		1.47436		1.91436	50.8696
	90		0.029	10		1.32479		2.02133	67.9355
	105		0.021	10		1.15385		2.15948	91
	120		0.016	10		1.04701		2.25665	114.612

## Sheet: Varying BG concentration
	Effect of varying BG concentration to catalyst performance											Degradation Time		Brilliant Green Removal (%)
	CaCO3/	Catalyst Dosage		BG Concentration								(min)		10 ppm	20 ppm	30 ppm	40 ppm
	TiO2	(mg/L)		(mg/L)								0		0	0	0	0
	( 2 : 7 )	50		10								15		29.0598	24.359	17.3077	8.97436
	( 2 : 7 )	50		20								30		43.5897	26.2821	19.8718	11.1111
	( 2 : 7 )	50		30								45		60.0427	45.9402	23.0769	15.5983
	( 2 : 7 )	50		40								60		66.453	47.8632	33.3333	24.359
												75		79.7009	56.4103	48.0769	39.3162
	Catalyst Dosage		50	mg								90		84.188	61.5385	54.9145	45.2991
	BG Concentration		10	ppm								105		86.1111	67.735	62.6068	54.4872
	Degradation Time		Abs.	Initial Concentration		Final Concentration		1st Order	2nd Order			120		87.6068	77.9915	67.735	58.3333
	(min)			(mg/L)		(mg/L)		ln C0/Ct	t/qt
	0		0.442	10		10		0	0
	15		0.299	10		7.09402		0.343333	2.11446
	30		0.231	10		5.64103		0.572519	5.31818
	45		0.154	10		3.99573		0.91736	11.262
	60		0.124	10		3.3547		1.09222	17.8854
	75		0.062	10		2.02991		1.59459	36.9474
	90		0.041	10		1.5812		1.8444	56.9189
	105		0.032	10		1.38889		1.97408	75.6
	120		0.025	10		1.23932		2.08803	96.8276
	Catalyst Dosage		50	mg
	BG Concentration		20	ppm
	Degradation Time		Abs.	Initial Concentration		Final Concentration		1st Order	2nd Order
	(min)			(mg/L)		(mg/L)		ln C0/Ct	t/qt
	0		0.442	10		10		0	0
	15		0.321	10		7.5641		0.279171	1.98305
	30		0.312	10		7.37179		0.304924	4.06957
	45		0.22	10		5.40598		0.615079	8.32411
	60		0.211	10		5.21368		0.6513	11.5082
	75		0.171	10		4.35897		0.830348	17.2059
	90		0.147	10		3.84615		0.955511	23.4
	105		0.118	10		3.2265		1.13119	32.543
	120		0.07	10		2.20085		1.51374	54.5243
	Catalyst Dosage		50	mg
	BG Concentration		30	ppm
	Degradation Time		Abs.	Initial Concentration		Final Concentration		1st Order	2nd Order
	(min)			(mg/L)		(mg/L)		ln C0/Ct	t/qt
	0		0.442	10		10		0	0
	15		0.354	10		8.26923		0.190044	1.81395
	30		0.342	10		8.01282		0.221542	3.744
	45		0.327	10		7.69231		0.262364	5.85
	60		0.279	10		6.66667		0.405465	9
	75		0.21	10		5.19231		0.655407	14.4444
	90		0.178	10		4.50855		0.79661	19.9621
	105		0.142	10		3.73932		0.983682	28.08
	120		0.118	10		3.2265		1.13119	37.1921
	Catalyst Dosage		50	mg
	BG Concentration		40	ppm
	Degradation Time		Abs.	Initial Concentration		Final Concentration		1st Order	2nd Order
	(min)			(mg/L)		(mg/L)		ln C0/Ct	t/qt
	0		0.442	10		10		0	0
	15		0.393	10		9.10256		0.0940289	1.64789
	30		0.383	10		8.88889		0.117783	3.375
	45		0.362	10		8.44017		0.169583	5.33165
	60		0.321	10		7.5641		0.279171	7.9322
	75		0.251	10		6.06838		0.499494	12.3592
	90		0.223	10		5.47009		0.603291	16.4531
	105		0.18	10		4.55128		0.787176	23.0704
	120		0.162	10		4.16667		0.875469	28.8
