# Supplementary material for: Experimental data of CaTiO3 photocatalyst for degradation of organic pollutants (Brilliant green dye) – Green synthesis, characterization and kinetic study
Source: Data Brief. 2020 Jul 31;32:106099. doi: 10.1016/j.dib.2020.106099 (PMC7451799; doi:10.1016/j.dib.2020.106099)
Supplement: Supplementary file 1 [file mmc1.zip › All RAW Data for Data in Brief/XRD/XRD_CaTiO3 (1_1).csv]

[Measurement conditions]
Sample identification	C211
Comment - 1	Theta (10-90)
Comment - 2	Configuration=Stage Flat Samples, Owner=User-1, Creation date=9/15/2009 2:20:30 PM
Comment - 3	Goniometer=PW3050/60 (Theta/Theta); Minimum step size 2Theta:0.001; Minimum step size Omega:0.001
Comment - 4	Sample stage=PW3071/xx Bracket
Comment - 5	Diffractometer system=XPERT-PRO
Comment - 6	Measurement program=Theta (10-90), Owner=User-1, Creation date=1/25/2018 8:59:22 AM
Anode material	Cu
K-Alpha1 wavelength	1.5405980
K-Alpha2 wavelength	1.5444260
Ratio K-Alpha2/K-Alpha1	0.500
Divergence slit	Fixed	1.52mm
Receiving slit	0.10
Monochromator used	NO
Generator voltage	40
Tube current	35
File date and time	20/Feb/2020 12:32
Unit cell
h k l	0 0 0
Scan axis	Gonio
Scan range	10.0000	90.0000
Scan step size	0.0200000
No. of points	4000
Scan type	CONTINUOUS
Time per step	0.70
[Scan points]
Angle	Intensity
10.0100	49.0
10.0300	49.0
10.0500	52.0
10.0700	38.0
10.0900	38.0
10.1100	53.0
10.1300	49.0
10.1500	40.0
10.1700	55.0
10.1900	45.0
10.2100	47.0
10.2300	52.0
10.2500	52.0
10.2700	44.0
10.2900	32.0
10.3100	53.0
10.3300	56.0
10.3500	34.0
10.3700	49.0
10.3900	43.0
10.4100	60.0
10.4300	51.0
10.4500	39.0
10.4700	51.0
10.4900	48.0
10.5100	48.0
10.5300	47.0
10.5500	49.0
10.5700	57.0
10.5900	60.0
10.6100	50.0
10.6300	49.0
10.6500	55.0
10.6700	53.0
10.6900	56.0
10.7100	60.0
10.7300	47.0
10.7500	62.0
10.7700	45.0
10.7900	47.0
10.8100	39.0
10.8300	44.0
10.8500	50.0
10.8700	42.0
10.8900	42.0
10.9100	56.0
10.9300	50.0
10.9500	45.0
10.9700	57.0
10.9900	46.0
11.0100	42.0
11.0300	50.0
11.0500	55.0
11.0700	45.0
11.0900	35.0
11.1100	65.0
11.1300	40.0
11.1500	35.0
11.1700	52.0
11.1900	51.0
11.2100	52.0
11.2300	52.0
11.2500	48.0
11.2700	52.0
11.2900	38.0
11.3100	58.0
11.3300	41.0
11.3500	42.0
11.3700	50.0
11.3900	39.0
11.4100	37.0
11.4300	36.0
11.4500	47.0
11.4700	44.0
11.4900	45.0
11.5100	49.0
11.5300	32.0
11.5500	49.0
11.5700	54.0
11.5900	41.0
11.6100	44.0
11.6300	40.0
11.6500	59.0
11.6700	53.0
11.6900	34.0
11.7100	43.0
11.7300	40.0
11.7500	43.0
11.7700	51.0
11.7900	44.0
11.8100	51.0
11.8300	38.0
11.8500	46.0
11.8700	49.0
11.8900	41.0
11.9100	46.0
11.9300	36.0
11.9500	39.0
11.9700	46.0
11.9900	51.0
12.0100	39.0
12.0300	44.0
12.0500	39.0
12.0700	39.0
12.0900	52.0
12.1100	41.0
12.1300	38.0
12.1500	38.0
12.1700	39.0
12.1900	42.0
12.2100	42.0
12.2300	43.0
12.2500	31.0
12.2700	36.0
12.2900	48.0
12.3100	32.0
12.3300	42.0
12.3500	42.0
12.3700	44.0
12.3900	38.0
12.4100	44.0
12.4300	32.0
12.4500	36.0
12.4700	31.0
12.4900	48.0
12.5100	35.0
12.5300	42.0
12.5500	48.0
12.5700	35.0
12.5900	50.0
12.6100	40.0
12.6300	30.0
12.6500	41.0
12.6700	43.0
12.6900	30.0
12.7100	38.0
12.7300	39.0
12.7500	37.0
12.7700	34.0
12.7900	43.0
12.8100	45.0
12.8300	35.0
12.8500	33.0
12.8700	31.0
12.8900	40.0
12.9100	32.0
12.9300	49.0
12.9500	36.0
12.9700	43.0
12.9900	29.0
13.0100	38.0
13.0300	29.0
13.0500	43.0
13.0700	31.0
13.0900	44.0
13.1100	32.0
13.1300	37.0
13.1500	35.0
13.1700	31.0
13.1900	42.0
13.2100	28.0
13.2300	42.0
13.2500	51.0
13.2700	31.0
13.2900	36.0
13.3100	33.0
13.3300	44.0
13.3500	40.0
13.3700	52.0
13.3900	34.0
13.4100	36.0
13.4300	35.0
13.4500	37.0
13.4700	37.0
13.4900	31.0
13.5100	34.0
13.5300	43.0
13.5500	31.0
13.5700	36.0
13.5900	36.0
13.6100	49.0
13.6300	39.0
13.6500	38.0
13.6700	37.0
13.6900	34.0
13.7100	35.0
13.7300	39.0
13.7500	34.0
13.7700	41.0
13.7900	35.0
13.8100	30.0
13.8300	41.0
13.8500	29.0
13.8700	25.0
13.8900	39.0
13.9100	41.0
13.9300	33.0
13.9500	33.0
13.9700	37.0
13.9900	38.0
14.0100	31.0
14.0300	26.0
14.0500	40.0
14.0700	27.0
14.0900	37.0
14.1100	42.0
14.1300	32.0
14.1500	25.0
14.1700	32.0
14.1900	37.0
14.2100	32.0
14.2300	36.0
14.2500	28.0
14.2700	34.0
14.2900	23.0
14.3100	40.0
14.3300	27.0
14.3500	23.0
14.3700	39.0
14.3900	22.0
14.4100	27.0
14.4300	35.0
14.4500	41.0
14.4700	32.0
14.4900	32.0
14.5100	23.0
14.5300	30.0
14.5500	28.0
14.5700	28.0
14.5900	39.0
14.6100	40.0
14.6300	38.0
14.6500	30.0
14.6700	32.0
14.6900	36.0
14.7100	30.0
14.7300	28.0
14.7500	26.0
14.7700	38.0
14.7900	28.0
14.8100	28.0
14.8300	26.0
14.8500	31.0
14.8700	31.0
14.8900	27.0
14.9100	26.0
14.9300	23.0
14.9500	28.0
14.9700	32.0
14.9900	39.0
15.0100	35.0
15.0300	32.0
15.0500	30.0
15.0700	31.0
15.0900	32.0
15.1100	27.0
15.1300	23.0
15.1500	30.0
15.1700	27.0
15.1900	27.0
15.2100	28.0
15.2300	33.0
15.2500	26.0
15.2700	29.0
15.2900	26.0
15.3100	34.0
15.3300	34.0
15.3500	23.0
15.3700	23.0
15.3900	40.0
15.4100	26.0
15.4300	34.0
15.4500	33.0
15.4700	23.0
15.4900	30.0
15.5100	33.0
15.5300	28.0
15.5500	35.0
15.5700	36.0
15.5900	24.0
15.6100	18.0
15.6300	28.0
15.6500	37.0
15.6700	18.0
15.6900	28.0
15.7100	29.0
15.7300	47.0
15.7500	32.0
15.7700	36.0
15.7900	42.0
15.8100	26.0
15.8300	27.0
15.8500	27.0
15.8700	30.0
15.8900	30.0
15.9100	33.0
15.9300	26.0
15.9500	27.0
15.9700	27.0
15.9900	38.0
16.0100	26.0
16.0300	27.0
16.0500	20.0
16.0700	26.0
16.0900	28.0
16.1100	29.0
16.1300	39.0
16.1500	38.0
16.1700	29.0
16.1900	25.0
16.2100	24.0
16.2300	31.0
16.2500	33.0
16.2700	32.0
16.2900	23.0
16.3100	21.0
16.3300	26.0
16.3500	33.0
16.3700	26.0
16.3900	30.0
16.4100	34.0
16.4300	37.0
16.4500	21.0
16.4700	19.0
16.4900	30.0
16.5100	32.0
16.5300	29.0
16.5500	25.0
16.5700	30.0
16.5900	34.0
16.6100	34.0
16.6300	31.0
16.6500	26.0
16.6700	35.0
16.6900	25.0
16.7100	40.0
16.7300	29.0
16.7500	21.0
16.7700	18.0
16.7900	29.0
16.8100	24.0
16.8300	30.0
16.8500	24.0
16.8700	33.0
16.8900	29.0
16.9100	37.0
16.9300	36.0
16.9500	30.0
16.9700	13.0
16.9900	26.0
17.0100	34.0
17.0300	36.0
17.0500	30.0
17.0700	39.0
17.0900	29.0
17.1100	26.0
17.1300	33.0
17.1500	22.0
17.1700	39.0
17.1900	27.0
17.2100	29.0
17.2300	30.0
17.2500	33.0
17.2700	32.0
17.2900	27.0
17.3100	27.0
17.3300	36.0
17.3500	27.0
17.3700	23.0
17.3900	28.0
17.4100	33.0
17.4300	23.0
17.4500	29.0
17.4700	29.0
17.4900	33.0
17.5100	23.0
17.5300	28.0
17.5500	28.0
17.5700	30.0
17.5900	44.0
17.6100	41.0
17.6300	30.0
17.6500	37.0
17.6700	32.0
17.6900	34.0
17.7100	40.0
17.7300	36.0
17.7500	37.0
17.7700	52.0
17.7900	34.0
17.8100	47.0
17.8300	57.0
17.8500	55.0
17.8700	50.0
17.8900	66.0
17.9100	73.0
17.9300	58.0
17.9500	62.0
17.9700	71.0
17.9900	76.0
18.0100	79.0
18.0300	69.0
18.0500	76.0
18.0700	74.0
18.0900	66.0
18.1100	71.0
18.1300	53.0
18.1500	63.0
18.1700	78.0
18.1900	59.0
18.2100	49.0
18.2300	54.0
18.2500	44.0
18.2700	49.0
18.2900	43.0
18.3100	41.0
18.3300	38.0
18.3500	41.0
18.3700	30.0
18.3900	36.0
18.4100	38.0
18.4300	33.0
18.4500	25.0
18.4700	36.0
18.4900	28.0
18.5100	30.0
18.5300	26.0
18.5500	22.0
18.5700	31.0
18.5900	27.0
18.6100	27.0
18.6300	21.0
18.6500	21.0
18.6700	26.0
18.6900	23.0
18.7100	19.0
18.7300	17.0
18.7500	23.0
18.7700	21.0
18.7900	22.0
18.8100	20.0
18.8300	28.0
18.8500	18.0
18.8700	17.0
18.8900	22.0
18.9100	27.0
18.9300	19.0
18.9500	19.0
18.9700	17.0
18.9900	18.0
19.0100	28.0
19.0300	19.0
19.0500	27.0
19.0700	25.0
19.0900	17.0
19.1100	13.0
19.1300	14.0
19.1500	27.0
19.1700	26.0
19.1900	15.0
19.2100	18.0
19.2300	27.0
19.2500	20.0
19.2700	23.0
19.2900	20.0
19.3100	15.0
19.3300	20.0
19.3500	17.0
19.3700	17.0
19.3900	17.0
19.4100	20.0
19.4300	17.0
19.4500	17.0
19.4700	20.0
19.4900	15.0
19.5100	22.0
19.5300	18.0
19.5500	19.0
19.5700	16.0
19.5900	12.0
19.6100	17.0
19.6300	25.0
19.6500	13.0
19.6700	20.0
19.6900	25.0
19.7100	18.0
19.7300	21.0
19.7500	26.0
19.7700	15.0
19.7900	15.0
19.8100	15.0
19.8300	22.0
19.8500	15.0
19.8700	18.0
19.8900	20.0
19.9100	11.0
19.9300	15.0
19.9500	16.0
19.9700	15.0
19.9900	14.0
20.0100	13.0
20.0300	18.0
20.0500	11.0
20.0700	13.0
20.0900	20.0
20.1100	26.0
20.1300	15.0
20.1500	14.0
20.1700	20.0
20.1900	12.0
20.2100	12.0
20.2300	18.0
20.2500	16.0
20.2700	21.0
20.2900	6.0
20.3100	16.0
20.3300	18.0
20.3500	14.0
20.3700	14.0
20.3900	15.0
20.4100	13.0
20.4300	17.0
20.4500	17.0
20.4700	10.0
20.4900	19.0
20.5100	19.0
20.5300	14.0
20.5500	14.0
20.5700	23.0
20.5900	24.0
20.6100	13.0
20.6300	16.0
20.6500	17.0
20.6700	14.0
20.6900	16.0
20.7100	11.0
20.7300	5.0
20.7500	21.0
20.7700	14.0
20.7900	15.0
20.8100	14.0
20.8300	21.0
20.8500	20.0
20.8700	17.0
20.8900	19.0
20.9100	18.0
20.9300	19.0
20.9500	11.0
20.9700	14.0
20.9900	16.0
21.0100	21.0
21.0300	22.0
21.0500	16.0
21.0700	12.0
21.0900	14.0
21.1100	13.0
21.1300	16.0
21.1500	18.0
21.1700	18.0
21.1900	13.0
21.2100	18.0
21.2300	10.0
21.2500	17.0
21.2700	18.0
21.2900	9.0
21.3100	12.0
21.3300	17.0
21.3500	18.0
21.3700	17.0
21.3900	20.0
21.4100	24.0
21.4300	10.0
21.4500	11.0
21.4700	13.0
21.4900	26.0
21.5100	12.0
21.5300	14.0
21.5500	15.0
21.5700	10.0
21.5900	10.0
21.6100	18.0
21.6300	13.0
21.6500	13.0
21.6700	17.0
21.6900	13.0
21.7100	12.0
21.7300	17.0
21.7500	13.0
21.7700	12.0
21.7900	13.0
21.8100	12.0
21.8300	19.0
21.8500	19.0
21.8700	18.0
21.8900	9.0
21.9100	13.0
21.9300	15.0
21.9500	15.0
21.9700	17.0
21.9900	17.0
22.0100	15.0
22.0300	14.0
22.0500	15.0
22.0700	21.0
22.0900	15.0
22.1100	12.0
22.1300	11.0
22.1500	11.0
22.1700	14.0
22.1900	16.0
22.2100	9.0
22.2300	17.0
22.2500	19.0
22.2700	20.0
22.2900	14.0
22.3100	17.0
22.3300	13.0
22.3500	8.0
22.3700	19.0
22.3900	9.0
22.4100	18.0
22.4300	20.0
22.4500	14.0
22.4700	14.0
22.4900	9.0
22.5100	17.0
22.5300	14.0
22.5500	12.0
22.5700	22.0
22.5900	11.0
22.6100	11.0
22.6300	9.0
22.6500	9.0
22.6700	12.0
22.6900	13.0
22.7100	21.0
22.7300	14.0
22.7500	16.0
22.7700	15.0
22.7900	10.0
22.8100	11.0
22.8300	14.0
22.8500	16.0
22.8700	15.0
22.8900	17.0
22.9100	16.0
22.9300	11.0
22.9500	15.0
22.9700	11.0
22.9900	17.0
23.0100	17.0
23.0300	11.0
23.0500	20.0
23.0700	17.0
23.0900	12.0
23.1100	15.0
23.1300	17.0
23.1500	19.0
23.1700	27.0
23.1900	25.0
23.2100	20.0
23.2300	20.0
23.2500	26.0
23.2700	25.0
23.2900	33.0
23.3100	29.0
23.3300	24.0
23.3500	26.0
23.3700	25.0
23.3900	25.0
23.4100	21.0
23.4300	16.0
23.4500	22.0
23.4700	13.0
23.4900	7.0
23.5100	6.0
23.5300	12.0
23.5500	12.0
23.5700	15.0
23.5900	18.0
23.6100	14.0
23.6300	15.0
23.6500	9.0
23.6700	16.0
23.6900	16.0
23.7100	11.0
23.7300	9.0
23.7500	12.0
23.7700	13.0
23.7900	12.0
23.8100	9.0
23.8300	12.0
23.8500	20.0
23.8700	7.0
23.8900	11.0
23.9100	15.0
23.9300	13.0
23.9500	13.0
23.9700	12.0
23.9900	12.0
24.0100	6.0
24.0300	16.0
24.0500	10.0
24.0700	11.0
24.0900	10.0
24.1100	13.0
24.1300	9.0
24.1500	13.0
24.1700	11.0
24.1900	14.0
24.2100	13.0
24.2300	13.0
24.2500	16.0
24.2700	16.0
24.2900	6.0
24.3100	23.0
24.3300	13.0
24.3500	15.0
24.3700	10.0
24.3900	12.0
24.4100	14.0
24.4300	14.0
24.4500	14.0
24.4700	11.0
24.4900	12.0
24.5100	10.0
24.5300	12.0
24.5500	15.0
24.5700	10.0
24.5900	9.0
24.6100	15.0
24.6300	12.0
24.6500	4.0
24.6700	12.0
24.6900	18.0
24.7100	14.0
24.7300	10.0
24.7500	12.0
24.7700	16.0
24.7900	15.0
24.8100	23.0
24.8300	11.0
24.8500	9.0
24.8700	12.0
24.8900	20.0
24.9100	18.0
24.9300	17.0
24.9500	15.0
24.9700	16.0
24.9900	22.0
25.0100	22.0
25.0300	19.0
25.0500	23.0
25.0700	29.0
25.0900	30.0
25.1100	36.0
25.1300	40.0
25.1500	47.0
25.1700	51.0
25.1900	81.0
25.2100	102.0
25.2300	162.0
25.2500	172.0
25.2700	199.0
25.2900	299.0
25.3100	374.0
25.3300	406.0
25.3500	440.0
25.3700	427.0
25.3900	399.0
25.4100	342.0
25.4300	250.0
25.4500	180.0
25.4700	139.0
25.4900	77.0
25.5100	80.0
25.5300	61.0
25.5500	46.0
25.5700	28.0
25.5900	26.0
25.6100	18.0
25.6300	26.0
25.6500	18.0
25.6700	21.0
25.6900	15.0
25.7100	24.0
25.7300	13.0
25.7500	14.0
25.7700	13.0
25.7900	12.0
25.8100	15.0
25.8300	7.0
25.8500	15.0
25.8700	11.0
25.8900	11.0
25.9100	12.0
25.9300	13.0
25.9500	13.0
25.9700	22.0
25.9900	10.0
26.0100	11.0
26.0300	14.0
26.0500	14.0
26.0700	13.0
26.0900	9.0
26.1100	11.0
26.1300	16.0
26.1500	16.0
26.1700	15.0
26.1900	15.0
26.2100	10.0
26.2300	11.0
26.2500	11.0
26.2700	10.0
26.2900	13.0
26.3100	8.0
26.3300	7.0
26.3500	11.0
26.3700	9.0
26.3900	14.0
26.4100	13.0
26.4300	4.0
26.4500	8.0
26.4700	18.0
26.4900	9.0
26.5100	11.0
26.5300	10.0
26.5500	7.0
26.5700	10.0
26.5900	12.0
26.6100	5.0
26.6300	10.0
26.6500	8.0
26.6700	12.0
26.6900	7.0
26.7100	12.0
26.7300	10.0
26.7500	5.0
26.7700	11.0
26.7900	11.0
26.8100	10.0
26.8300	9.0
26.8500	15.0
26.8700	8.0
26.8900	10.0
26.9100	10.0
26.9300	11.0
26.9500	12.0
26.9700	8.0
26.9900	5.0
27.0100	10.0
27.0300	10.0
27.0500	20.0
27.0700	8.0
27.0900	14.0
27.1100	11.0
27.1300	14.0
27.1500	7.0
27.1700	10.0
27.1900	9.0
27.2100	14.0
27.2300	16.0
27.2500	12.0
27.2700	14.0
27.2900	18.0
27.3100	6.0
27.3300	15.0
27.3500	15.0
27.3700	5.0
27.3900	26.0
27.4100	17.0
27.4300	23.0
27.4500	23.0
27.4700	25.0
27.4900	20.0
27.5100	28.0
27.5300	16.0
27.5500	17.0
27.5700	20.0
27.5900	15.0
27.6100	19.0
27.6300	7.0
27.6500	6.0
27.6700	11.0
27.6900	5.0
27.7100	10.0
27.7300	11.0
27.7500	8.0
27.7700	7.0
27.7900	7.0
27.8100	4.0
27.8300	10.0
27.8500	12.0
27.8700	9.0
27.8900	7.0
27.9100	7.0
27.9300	11.0
27.9500	7.0
27.9700	7.0
27.9900	12.0
28.0100	7.0
28.0300	9.0
28.0500	10.0
28.0700	13.0
28.0900	7.0
28.1100	9.0
28.1300	9.0
28.1500	10.0
28.1700	17.0
28.1900	16.0
28.2100	6.0
28.2300	8.0
28.2500	9.0
28.2700	8.0
28.2900	8.0
28.3100	7.0
28.3300	14.0
28.3500	8.0
28.3700	11.0
28.3900	20.0
28.4100	10.0
28.4300	16.0
28.4500	12.0
28.4700	17.0
28.4900	13.0
28.5100	19.0
28.5300	11.0
28.5500	19.0
28.5700	24.0
28.5900	21.0
28.6100	29.0
28.6300	27.0
28.6500	44.0
28.6700	26.0
28.6900	32.0
28.7100	27.0
28.7300	29.0
28.7500	34.0
28.7700	40.0
28.7900	25.0
28.8100	31.0
28.8300	31.0
28.8500	23.0
28.8700	21.0
28.8900	16.0
28.9100	21.0
28.9300	14.0
28.9500	22.0
28.9700	22.0
28.9900	16.0
29.0100	18.0
29.0300	6.0
29.0500	15.0
29.0700	15.0
29.0900	10.0
29.1100	10.0
29.1300	12.0
29.1500	8.0
29.1700	7.0
29.1900	15.0
29.2100	10.0
29.2300	12.0
29.2500	9.0
29.2700	7.0
29.2900	8.0
29.3100	13.0
29.3300	11.0
29.3500	11.0
29.3700	9.0
29.3900	18.0
29.4100	11.0
29.4300	13.0
29.4500	12.0
29.4700	10.0
29.4900	9.0
29.5100	10.0
29.5300	9.0
29.5500	9.0
29.5700	14.0
29.5900	7.0
29.6100	11.0
29.6300	10.0
29.6500	7.0
29.6700	10.0
29.6900	13.0
29.7100	9.0
29.7300	8.0
29.7500	10.0
29.7700	8.0
29.7900	4.0
29.8100	5.0
29.8300	10.0
29.8500	9.0
29.8700	6.0
29.8900	10.0
29.9100	7.0
29.9300	6.0
29.9500	11.0
29.9700	6.0
29.9900	17.0
30.0100	8.0
30.0300	5.0
30.0500	6.0
30.0700	6.0
30.0900	10.0
30.1100	7.0
30.1300	6.0
30.1500	8.0
30.1700	5.0
30.1900	13.0
30.2100	8.0
30.2300	4.0
30.2500	7.0
30.2700	5.0
30.2900	11.0
30.3100	7.0
30.3300	10.0
30.3500	6.0
30.3700	8.0
30.3900	6.0
30.4100	12.0
30.4300	6.0
30.4500	5.0
30.4700	12.0
30.4900	8.0
30.5100	12.0
30.5300	7.0
30.5500	11.0
30.5700	8.0
30.5900	5.0
30.6100	5.0
30.6300	3.0
30.6500	6.0
30.6700	10.0
30.6900	10.0
30.7100	6.0
30.7300	6.0
30.7500	3.0
30.7700	9.0
30.7900	6.0
30.8100	10.0
30.8300	11.0
30.8500	18.0
30.8700	15.0
30.8900	2.0
30.9100	7.0
30.9300	6.0
30.9500	11.0
30.9700	5.0
30.9900	6.0
31.0100	6.0
31.0300	11.0
31.0500	7.0
31.0700	12.0
31.0900	8.0
31.1100	8.0
31.1300	1.0
31.1500	4.0
31.1700	5.0
31.1900	11.0
31.2100	6.0
31.2300	10.0
31.2500	8.0
31.2700	4.0
31.2900	7.0
31.3100	7.0
31.3300	6.0
31.3500	11.0
31.3700	7.0
31.3900	8.0
31.4100	8.0
31.4300	6.0
31.4500	6.0
31.4700	12.0
31.4900	8.0
31.5100	8.0
31.5300	4.0
31.5500	6.0
31.5700	12.0
31.5900	5.0
31.6100	8.0
31.6300	10.0
31.6500	7.0
31.6700	3.0
31.6900	10.0
31.7100	12.0
31.7300	12.0
31.7500	6.0
31.7700	6.0
31.7900	6.0
31.8100	11.0
31.8300	8.0
31.8500	6.0
31.8700	12.0
31.8900	6.0
31.9100	14.0
31.9300	8.0
31.9500	4.0
31.9700	7.0
31.9900	7.0
32.0100	11.0
32.0300	8.0
32.0500	10.0
32.0700	11.0
32.0900	13.0
32.1100	12.0
32.1300	12.0
32.1500	5.0
32.1700	13.0
32.1900	9.0
32.2100	9.0
32.2300	8.0
32.2500	7.0
32.2700	6.0
32.2900	10.0
32.3100	14.0
32.3300	5.0
32.3500	6.0
32.3700	10.0
32.3900	6.0
32.4100	5.0
32.4300	11.0
32.4500	9.0
32.4700	12.0
32.4900	11.0
32.5100	11.0
32.5300	10.0
32.5500	11.0
32.5700	9.0
32.5900	7.0
32.6100	7.0
32.6300	10.0
32.6500	9.0
32.6700	13.0
32.6900	11.0
32.7100	24.0
32.7300	10.0
32.7500	18.0
32.7700	16.0
32.7900	10.0
32.8100	17.0
32.8300	24.0
32.8500	33.0
32.8700	34.0
32.8900	36.0
32.9100	48.0
32.9300	56.0
32.9500	56.0
32.9700	50.0
32.9900	59.0
33.0100	73.0
33.0300	96.0
33.0500	94.0
33.0700	101.0
33.0900	111.0
33.1100	100.0
33.1300	120.0
33.1500	149.0
33.1700	125.0
33.1900	128.0
33.2100	110.0
33.2300	109.0
33.2500	104.0
33.2700	90.0
33.2900	69.0
33.3100	67.0
33.3300	59.0
33.3500	51.0
33.3700	37.0
33.3900	41.0
33.4100	29.0
33.4300	24.0
33.4500	29.0
33.4700	24.0
33.4900	23.0
33.5100	26.0
33.5300	18.0
33.5500	27.0
33.5700	23.0
33.5900	16.0
33.6100	22.0
33.6300	25.0
33.6500	25.0
33.6700	33.0
33.6900	25.0
33.7100	26.0
33.7300	29.0
33.7500	18.0
33.7700	47.0
33.7900	45.0
33.8100	29.0
33.8300	39.0
33.8500	40.0
33.8700	36.0
33.8900	41.0
33.9100	36.0
33.9300	59.0
33.9500	58.0
33.9700	58.0
33.9900	59.0
34.0100	81.0
34.0300	75.0
34.0500	77.0
34.0700	70.0
34.0900	90.0
34.1100	87.0
34.1300	87.0
34.1500	92.0
34.1700	111.0
34.1900	77.0
34.2100	90.0
34.2300	82.0
34.2500	80.0
34.2700	69.0
34.2900	68.0
34.3100	82.0
34.3300	69.0
34.3500	45.0
34.3700	55.0
34.3900	61.0
34.4100	42.0
34.4300	47.0
34.4500	34.0
34.4700	37.0
34.4900	42.0
34.5100	39.0
34.5300	24.0
34.5500	29.0
34.5700	25.0
34.5900	22.0
34.6100	19.0
34.6300	24.0
34.6500	13.0
34.6700	20.0
34.6900	22.0
34.7100	26.0
34.7300	15.0
34.7500	22.0
34.7700	19.0
34.7900	16.0
34.8100	11.0
34.8300	15.0
34.8500	14.0
34.8700	12.0
34.8900	20.0
34.9100	15.0
34.9300	8.0
34.9500	16.0
34.9700	5.0
34.9900	27.0
35.0100	7.0
35.0300	9.0
35.0500	11.0
35.0700	9.0
35.0900	9.0
35.1100	5.0
35.1300	9.0
35.1500	16.0
35.1700	7.0
35.1900	5.0
35.2100	8.0
35.2300	8.0
35.2500	10.0
35.2700	10.0
35.2900	8.0
35.3100	7.0
35.3300	10.0
35.3500	6.0
35.3700	4.0
35.3900	11.0
35.4100	5.0
35.4300	8.0
35.4500	8.0
35.4700	4.0
35.4900	6.0
35.5100	3.0
35.5300	13.0
35.5500	7.0
35.5700	9.0
35.5900	7.0
35.6100	7.0
35.6300	7.0
35.6500	9.0
35.6700	5.0
35.6900	6.0
35.7100	7.0
35.7300	9.0
35.7500	10.0
35.7700	5.0
35.7900	5.0
35.8100	10.0
35.8300	7.0
35.8500	10.0
35.8700	7.0
35.8900	5.0
35.9100	9.0
35.9300	5.0
35.9500	12.0
35.9700	7.0
35.9900	4.0
36.0100	6.0
36.0300	3.0
36.0500	10.0
36.0700	12.0
36.0900	8.0
36.1100	14.0
36.1300	10.0
36.1500	12.0
36.1700	7.0
36.1900	11.0
36.2100	9.0
36.2300	12.0
36.2500	9.0
36.2700	15.0
36.2900	7.0
36.3100	9.0
36.3300	8.0
36.3500	4.0
36.3700	4.0
36.3900	8.0
36.4100	4.0
36.4300	7.0
36.4500	9.0
36.4700	6.0
36.4900	4.0
36.5100	4.0
36.5300	7.0
36.5500	6.0
36.5700	6.0
36.5900	3.0
36.6100	4.0
36.6300	9.0
36.6500	9.0
36.6700	9.0
36.6900	9.0
36.7100	7.0
36.7300	9.0
36.7500	5.0
36.7700	6.0
36.7900	7.0
36.8100	11.0
36.8300	8.0
36.8500	6.0
36.8700	12.0
36.8900	13.0
36.9100	14.0
36.9300	20.0
36.9500	25.0
36.9700	29.0
36.9900	32.0
37.0100	30.0
37.0300	27.0
37.0500	27.0
37.0700	24.0
37.0900	27.0
37.1100	20.0
37.1300	14.0
37.1500	13.0
37.1700	10.0
37.1900	11.0
37.2100	9.0
37.2300	9.0
37.2500	10.0
37.2700	10.0
37.2900	12.0
37.3100	6.0
37.3300	12.0
37.3500	9.0
37.3700	8.0
37.3900	12.0
37.4100	10.0
37.4300	9.0
37.4500	8.0
37.4700	4.0
37.4900	5.0
37.5100	8.0
37.5300	9.0
37.5500	11.0
37.5700	12.0
37.5900	8.0
37.6100	11.0
37.6300	12.0
37.6500	15.0
37.6700	16.0
37.6900	20.0
37.7100	23.0
37.7300	35.0
37.7500	38.0
37.7700	59.0
37.7900	65.0
37.8100	61.0
37.8300	84.0
37.8500	78.0
37.8700	80.0
37.8900	68.0
37.9100	79.0
37.9300	50.0
37.9500	57.0
37.9700	47.0
37.9900	32.0
38.0100	21.0
38.0300	19.0
38.0500	12.0
38.0700	9.0
38.0900	7.0
38.1100	9.0
38.1300	5.0
38.1500	8.0
38.1700	6.0
38.1900	5.0
38.2100	4.0
38.2300	8.0
38.2500	5.0
38.2700	7.0
38.2900	4.0
38.3100	6.0
38.3300	7.0
38.3500	6.0
38.3700	10.0
38.3900	7.0
38.4100	7.0
38.4300	7.0
38.4500	6.0
38.4700	6.0
38.4900	11.0
38.5100	14.0
38.5300	13.0
38.5500	20.0
38.5700	26.0
38.5900	27.0
38.6100	29.0
38.6300	33.0
38.6500	18.0
38.6700	21.0
38.6900	29.0
38.7100	22.0
38.7300	18.0
38.7500	16.0
38.7700	11.0
38.7900	7.0
38.8100	8.0
38.8300	4.0
38.8500	11.0
38.8700	3.0
38.8900	7.0
38.9100	9.0
38.9300	6.0
38.9500	8.0
38.9700	9.0
38.9900	7.0
39.0100	10.0
39.0300	11.0
39.0500	4.0
39.0700	13.0
39.0900	13.0
39.1100	15.0
39.1300	16.0
39.1500	12.0
39.1700	17.0
39.1900	16.0
39.2100	14.0
39.2300	15.0
39.2500	19.0
39.2700	9.0
39.2900	14.0
39.3100	5.0
39.3300	5.0
39.3500	9.0
39.3700	7.0
39.3900	2.0
39.4100	6.0
39.4300	3.0
39.4500	7.0
39.4700	6.0
39.4900	1.0
39.5100	4.0
39.5300	5.0
39.5500	8.0
39.5700	12.0
39.5900	2.0
39.6100	7.0
39.6300	3.0
39.6500	7.0
39.6700	5.0
39.6900	5.0
39.7100	1.0
39.7300	3.0
39.7500	4.0
39.7700	8.0
39.7900	3.0
39.8100	3.0
39.8300	6.0
39.8500	7.0
39.8700	4.0
39.8900	3.0
39.9100	5.0
39.9300	5.0
39.9500	6.0
39.9700	5.0
39.9900	2.0
40.0100	3.0
40.0300	3.0
40.0500	9.0
40.0700	2.0
40.0900	4.0
40.1100	4.0
40.1300	3.0
40.1500	6.0
40.1700	3.0
40.1900	9.0
40.2100	2.0
40.2300	4.0
40.2500	4.0
40.2700	6.0
40.2900	2.0
40.3100	5.0
40.3300	5.0
40.3500	4.0
40.3700	3.0
40.3900	4.0
40.4100	5.0
40.4300	4.0
40.4500	2.0
40.4700	5.0
40.4900	5.0
40.5100	5.0
40.5300	8.0
40.5500	5.0
40.5700	5.0
40.5900	6.0
40.6100	5.0
40.6300	8.0
40.6500	6.0
40.6700	4.0
40.6900	11.0
40.7100	8.0
40.7300	16.0
40.7500	14.0
40.7700	11.0
40.7900	11.0
40.8100	12.0
40.8300	14.0
40.8500	18.0
40.8700	8.0
40.8900	6.0
40.9100	10.0
40.9300	11.0
40.9500	11.0
40.9700	8.0
40.9900	10.0
41.0100	9.0
41.0300	13.0
41.0500	10.0
41.0700	11.0
41.0900	10.0
41.1100	6.0
41.1300	4.0
41.1500	7.0
41.1700	3.0
41.1900	3.0
41.2100	4.0
41.2300	9.0
41.2500	7.0
41.2700	5.0
41.2900	9.0
41.3100	9.0
41.3300	7.0
41.3500	10.0
41.3700	4.0
41.3900	3.0
41.4100	3.0
41.4300	5.0
41.4500	6.0
41.4700	7.0
41.4900	3.0
41.5100	3.0
41.5300	7.0
41.5500	3.0
41.5700	7.0
41.5900	7.0
41.6100	5.0
41.6300	1.0
41.6500	2.0
41.6700	4.0
41.6900	5.0
41.7100	3.0
41.7300	6.0
41.7500	1.0
41.7700	3.0
41.7900	7.0
41.8100	5.0
41.8300	4.0
41.8500	6.0
41.8700	2.0
41.8900	4.0
41.9100	7.0
41.9300	6.0
41.9500	8.0
41.9700	4.0
41.9900	9.0
42.0100	2.0
42.0300	0.0
42.0500	3.0
42.0700	7.0
42.0900	5.0
42.1100	6.0
42.1300	7.0
42.1500	6.0
42.1700	4.0
42.1900	7.0
42.2100	5.0
42.2300	3.0
42.2500	6.0
42.2700	2.0
42.2900	3.0
42.3100	3.0
42.3300	4.0
42.3500	7.0
42.3700	2.0
42.3900	6.0
42.4100	4.0
42.4300	5.0
42.4500	6.0
42.4700	6.0
42.4900	1.0
42.5100	2.0
42.5300	4.0
42.5500	6.0
42.5700	6.0
42.5900	7.0
42.6100	7.0
42.6300	3.0
42.6500	2.0
42.6700	4.0
42.6900	5.0
42.7100	7.0
42.7300	7.0
42.7500	7.0
42.7700	3.0
42.7900	0.0
42.8100	6.0
42.8300	3.0
42.8500	6.0
42.8700	5.0
42.8900	4.0
42.9100	4.0
42.9300	2.0
42.9500	4.0
42.9700	2.0
42.9900	4.0
43.0100	6.0
43.0300	4.0
43.0500	1.0
43.0700	5.0
43.0900	7.0
43.1100	6.0
43.1300	7.0
43.1500	9.0
43.1700	6.0
43.1900	4.0
43.2100	5.0
43.2300	5.0
43.2500	7.0
43.2700	3.0
43.2900	1.0
43.3100	5.0
43.3300	5.0
43.3500	3.0
43.3700	2.0
43.3900	5.0
43.4100	5.0
43.4300	8.0
43.4500	2.0
43.4700	4.0
43.4900	4.0
43.5100	4.0
43.5300	5.0
43.5500	3.0
43.5700	4.0
43.5900	6.0
43.6100	2.0
43.6300	4.0
43.6500	6.0
43.6700	4.0
43.6900	6.0
43.7100	5.0
43.7300	5.0
43.7500	3.0
43.7700	4.0
43.7900	4.0
43.8100	7.0
43.8300	7.0
43.8500	0.0
43.8700	3.0
43.8900	7.0
43.9100	3.0
43.9300	2.0
43.9500	4.0
43.9700	6.0
43.9900	4.0
44.0100	5.0
44.0300	3.0
44.0500	8.0
44.0700	4.0
44.0900	9.0
44.1100	6.0
44.1300	2.0
44.1500	7.0
44.1700	6.0
44.1900	5.0
44.2100	11.0
44.2300	6.0
44.2500	7.0
44.2700	14.0
44.2900	7.0
44.3100	12.0
44.3300	5.0
44.3500	6.0
44.3700	10.0
44.3900	6.0
44.4100	2.0
44.4300	5.0
44.4500	4.0
44.4700	2.0
44.4900	6.0
44.5100	4.0
44.5300	2.0
44.5500	3.0
44.5700	8.0
44.5900	6.0
44.6100	2.0
44.6300	3.0
44.6500	1.0
44.6700	6.0
44.6900	6.0
44.7100	6.0
44.7300	3.0
44.7500	3.0
44.7700	6.0
44.7900	2.0
44.8100	3.0
44.8300	3.0
44.8500	3.0
44.8700	1.0
44.8900	5.0
44.9100	2.0
44.9300	4.0
44.9500	4.0
44.9700	4.0
44.9900	10.0
45.0100	1.0
45.0300	3.0
45.0500	4.0
45.0700	5.0
45.0900	6.0
45.1100	3.0
45.1300	2.0
45.1500	4.0
45.1700	4.0
45.1900	1.0
45.2100	3.0
45.2300	4.0
45.2500	5.0
45.2700	5.0
45.2900	2.0
45.3100	6.0
45.3300	5.0
45.3500	6.0
45.3700	1.0
45.3900	6.0
45.4100	4.0
45.4300	8.0
45.4500	3.0
45.4700	5.0
45.4900	5.0
45.5100	3.0
45.5300	2.0
45.5500	5.0
45.5700	8.0
45.5900	3.0
45.6100	7.0
45.6300	4.0
45.6500	4.0
45.6700	4.0
45.6900	6.0
45.7100	3.0
45.7300	5.0
45.7500	5.0
45.7700	7.0
45.7900	6.0
45.8100	6.0
45.8300	4.0
45.8500	5.0
45.8700	6.0
45.8900	4.0
45.9100	4.0
45.9300	5.0
45.9500	8.0
45.9700	5.0
45.9900	8.0
46.0100	6.0
46.0300	6.0
46.0500	6.0
46.0700	2.0
46.0900	7.0
46.1100	7.0
46.1300	6.0
46.1500	9.0
46.1700	7.0
46.1900	7.0
46.2100	4.0
46.2300	10.0
46.2500	7.0
46.2700	5.0
46.2900	6.0
46.3100	8.0
46.3300	7.0
46.3500	6.0
46.3700	5.0
46.3900	9.0
46.4100	14.0
46.4300	12.0
46.4500	10.0
46.4700	10.0
46.4900	8.0
46.5100	8.0
46.5300	7.0
46.5500	4.0
46.5700	12.0
46.5900	11.0
46.6100	11.0
46.6300	11.0
46.6500	10.0
46.6700	13.0
46.6900	11.0
46.7100	7.0
46.7300	8.0
46.7500	16.0
46.7700	14.0
46.7900	12.0
46.8100	16.0
46.8300	14.0
46.8500	13.0
46.8700	18.0
46.8900	22.0
46.9100	20.0
46.9300	22.0
46.9500	20.0
46.9700	18.0
46.9900	27.0
47.0100	22.0
47.0300	28.0
47.0500	35.0
47.0700	32.0
47.0900	36.0
47.1100	24.0
47.1300	34.0
47.1500	33.0
47.1700	32.0
47.1900	23.0
47.2100	27.0
47.2300	31.0
47.2500	25.0
47.2700	32.0
47.2900	35.0
47.3100	38.0
47.3300	40.0
47.3500	42.0
47.3700	50.0
47.3900	42.0
47.4100	45.0
47.4300	59.0
47.4500	52.0
47.4700	69.0
47.4900	70.0
47.5100	79.0
47.5300	72.0
47.5500	95.0
47.5700	81.0
47.5900	74.0
47.6100	76.0
47.6300	71.0
47.6500	75.0
47.6700	55.0
47.6900	70.0
47.7100	65.0
47.7300	36.0
47.7500	34.0
47.7700	23.0
47.7900	30.0
47.8100	29.0
47.8300	16.0
47.8500	18.0
47.8700	13.0
47.8900	21.0
47.9100	26.0
47.9300	30.0
47.9500	25.0
47.9700	36.0
47.9900	60.0
48.0100	55.0
48.0300	79.0
48.0500	100.0
48.0700	93.0
48.0900	121.0
48.1100	111.0
48.1300	105.0
48.1500	91.0
48.1700	75.0
48.1900	68.0
48.2100	73.0
48.2300	60.0
48.2500	42.0
48.2700	52.0
48.2900	31.0
48.3100	21.0
48.3300	21.0
48.3500	14.0
48.3700	8.0
48.3900	12.0
48.4100	9.0
48.4300	6.0
48.4500	13.0
48.4700	11.0
48.4900	5.0
48.5100	6.0
48.5300	9.0
48.5500	12.0
48.5700	5.0
48.5900	6.0
48.6100	4.0
48.6300	4.0
48.6500	5.0
48.6700	8.0
48.6900	6.0
48.7100	6.0
48.7300	6.0
48.7500	3.0
48.7700	4.0
48.7900	6.0
48.8100	6.0
48.8300	4.0
48.8500	8.0
48.8700	6.0
48.8900	3.0
48.9100	6.0
48.9300	11.0
48.9500	5.0
48.9700	8.0
48.9900	6.0
49.0100	9.0
49.0300	7.0
49.0500	7.0
49.0700	7.0
49.0900	7.0
49.1100	7.0
49.1300	12.0
49.1500	3.0
49.1700	8.0
49.1900	10.0
49.2100	9.0
49.2300	11.0
49.2500	3.0
49.2700	6.0
49.2900	8.0
49.3100	3.0
49.3300	4.0
49.3500	6.0
49.3700	3.0
49.3900	3.0
49.4100	6.0
49.4300	6.0
[truncated: 2,028 more rows]
