# Supplementary material for: Experimental data of CaTiO3 photocatalyst for degradation of organic pollutants (Brilliant green dye) – Green synthesis, characterization and kinetic study
Source: Data Brief. 2020 Jul 31;32:106099. doi: 10.1016/j.dib.2020.106099 (PMC7451799; doi:10.1016/j.dib.2020.106099)
Supplement: Supplementary file 1 [file mmc1.zip › All RAW Data for Data in Brief/XRD/XRD_CaTiO3 (1_3).csv]

[Measurement conditions]
Sample identification	C212
Comment - 1	Theta (10-90)
Comment - 2	Configuration=Stage Flat Samples, Owner=User-1, Creation date=9/15/2009 2:20:30 PM
Comment - 3	Goniometer=PW3050/60 (Theta/Theta); Minimum step size 2Theta:0.001; Minimum step size Omega:0.001
Comment - 4	Sample stage=PW3071/xx Bracket
Comment - 5	Diffractometer system=XPERT-PRO
Comment - 6	Measurement program=Theta (10-90), Owner=User-1, Creation date=1/25/2018 8:59:22 AM
Anode material	Cu
K-Alpha1 wavelength	1.5405980
K-Alpha2 wavelength	1.5444260
Ratio K-Alpha2/K-Alpha1	0.500
Divergence slit	Fixed	1.52mm
Receiving slit	0.10
Monochromator used	NO
Generator voltage	40
Tube current	35
File date and time	20/Feb/2020 13:24
Unit cell
h k l	0 0 0
Scan axis	Gonio
Scan range	10.0000	90.0000
Scan step size	0.0200000
No. of points	4000
Scan type	CONTINUOUS
Time per step	0.70
[Scan points]
Angle	Intensity
10.0100	44.0
10.0300	59.0
10.0500	45.0
10.0700	61.0
10.0900	56.0
10.1100	42.0
10.1300	55.0
10.1500	49.0
10.1700	60.0
10.1900	62.0
10.2100	55.0
10.2300	44.0
10.2500	50.0
10.2700	69.0
10.2900	47.0
10.3100	50.0
10.3300	51.0
10.3500	43.0
10.3700	65.0
10.3900	42.0
10.4100	55.0
10.4300	62.0
10.4500	46.0
10.4700	42.0
10.4900	50.0
10.5100	50.0
10.5300	62.0
10.5500	57.0
10.5700	48.0
10.5900	59.0
10.6100	54.0
10.6300	49.0
10.6500	49.0
10.6700	45.0
10.6900	46.0
10.7100	47.0
10.7300	52.0
10.7500	39.0
10.7700	52.0
10.7900	41.0
10.8100	42.0
10.8300	44.0
10.8500	50.0
10.8700	41.0
10.8900	60.0
10.9100	50.0
10.9300	45.0
10.9500	33.0
10.9700	45.0
10.9900	43.0
11.0100	55.0
11.0300	47.0
11.0500	28.0
11.0700	43.0
11.0900	40.0
11.1100	58.0
11.1300	42.0
11.1500	44.0
11.1700	43.0
11.1900	49.0
11.2100	48.0
11.2300	40.0
11.2500	47.0
11.2700	47.0
11.2900	47.0
11.3100	42.0
11.3300	33.0
11.3500	46.0
11.3700	41.0
11.3900	58.0
11.4100	39.0
11.4300	60.0
11.4500	47.0
11.4700	47.0
11.4900	39.0
11.5100	40.0
11.5300	32.0
11.5500	46.0
11.5700	51.0
11.5900	47.0
11.6100	45.0
11.6300	35.0
11.6500	55.0
11.6700	42.0
11.6900	38.0
11.7100	42.0
11.7300	42.0
11.7500	47.0
11.7700	34.0
11.7900	61.0
11.8100	40.0
11.8300	46.0
11.8500	50.0
11.8700	39.0
11.8900	49.0
11.9100	52.0
11.9300	40.0
11.9500	40.0
11.9700	42.0
11.9900	52.0
12.0100	32.0
12.0300	41.0
12.0500	51.0
12.0700	39.0
12.0900	37.0
12.1100	47.0
12.1300	46.0
12.1500	60.0
12.1700	32.0
12.1900	44.0
12.2100	37.0
12.2300	34.0
12.2500	32.0
12.2700	46.0
12.2900	46.0
12.3100	43.0
12.3300	53.0
12.3500	38.0
12.3700	29.0
12.3900	41.0
12.4100	50.0
12.4300	36.0
12.4500	29.0
12.4700	36.0
12.4900	52.0
12.5100	34.0
12.5300	41.0
12.5500	40.0
12.5700	44.0
12.5900	40.0
12.6100	34.0
12.6300	29.0
12.6500	43.0
12.6700	53.0
12.6900	35.0
12.7100	39.0
12.7300	43.0
12.7500	49.0
12.7700	40.0
12.7900	34.0
12.8100	31.0
12.8300	38.0
12.8500	36.0
12.8700	48.0
12.8900	44.0
12.9100	31.0
12.9300	39.0
12.9500	44.0
12.9700	31.0
12.9900	36.0
13.0100	46.0
13.0300	41.0
13.0500	38.0
13.0700	51.0
13.0900	38.0
13.1100	42.0
13.1300	35.0
13.1500	33.0
13.1700	33.0
13.1900	38.0
13.2100	53.0
13.2300	43.0
13.2500	35.0
13.2700	28.0
13.2900	41.0
13.3100	30.0
13.3300	35.0
13.3500	44.0
13.3700	31.0
13.3900	38.0
13.4100	41.0
13.4300	32.0
13.4500	36.0
13.4700	30.0
13.4900	46.0
13.5100	37.0
13.5300	33.0
13.5500	36.0
13.5700	34.0
13.5900	41.0
13.6100	38.0
13.6300	37.0
13.6500	31.0
13.6700	35.0
13.6900	39.0
13.7100	35.0
13.7300	36.0
13.7500	29.0
13.7700	37.0
13.7900	25.0
13.8100	46.0
13.8300	35.0
13.8500	25.0
13.8700	48.0
13.8900	28.0
13.9100	29.0
13.9300	46.0
13.9500	34.0
13.9700	47.0
13.9900	30.0
14.0100	33.0
14.0300	38.0
14.0500	34.0
14.0700	38.0
14.0900	29.0
14.1100	33.0
14.1300	28.0
14.1500	31.0
14.1700	26.0
14.1900	38.0
14.2100	31.0
14.2300	40.0
14.2500	30.0
14.2700	28.0
14.2900	29.0
14.3100	36.0
14.3300	28.0
14.3500	45.0
14.3700	42.0
14.3900	31.0
14.4100	36.0
14.4300	31.0
14.4500	34.0
14.4700	32.0
14.4900	25.0
14.5100	33.0
14.5300	36.0
14.5500	42.0
14.5700	26.0
14.5900	41.0
14.6100	29.0
14.6300	33.0
14.6500	28.0
14.6700	38.0
14.6900	34.0
14.7100	32.0
14.7300	33.0
14.7500	36.0
14.7700	39.0
14.7900	33.0
14.8100	44.0
14.8300	30.0
14.8500	20.0
14.8700	32.0
14.8900	35.0
14.9100	31.0
14.9300	33.0
14.9500	38.0
14.9700	33.0
14.9900	36.0
15.0100	39.0
15.0300	34.0
15.0500	25.0
15.0700	39.0
15.0900	29.0
15.1100	34.0
15.1300	32.0
15.1500	28.0
15.1700	30.0
15.1900	29.0
15.2100	28.0
15.2300	41.0
15.2500	24.0
15.2700	35.0
15.2900	20.0
15.3100	26.0
15.3300	25.0
15.3500	29.0
15.3700	36.0
15.3900	27.0
15.4100	42.0
15.4300	35.0
15.4500	27.0
15.4700	23.0
15.4900	26.0
15.5100	35.0
15.5300	28.0
15.5500	17.0
15.5700	36.0
15.5900	29.0
15.6100	28.0
15.6300	28.0
15.6500	28.0
15.6700	32.0
15.6900	38.0
15.7100	27.0
15.7300	31.0
15.7500	25.0
15.7700	20.0
15.7900	33.0
15.8100	37.0
15.8300	24.0
15.8500	32.0
15.8700	28.0
15.8900	26.0
15.9100	24.0
15.9300	34.0
15.9500	28.0
15.9700	24.0
15.9900	36.0
16.0100	23.0
16.0300	23.0
16.0500	37.0
16.0700	29.0
16.0900	40.0
16.1100	32.0
16.1300	33.0
16.1500	25.0
16.1700	33.0
16.1900	32.0
16.2100	23.0
16.2300	19.0
16.2500	22.0
16.2700	20.0
16.2900	23.0
16.3100	26.0
16.3300	28.0
16.3500	30.0
16.3700	24.0
16.3900	28.0
16.4100	23.0
16.4300	34.0
16.4500	23.0
16.4700	20.0
16.4900	33.0
16.5100	23.0
16.5300	31.0
16.5500	21.0
16.5700	31.0
16.5900	27.0
16.6100	32.0
16.6300	26.0
16.6500	19.0
16.6700	19.0
16.6900	35.0
16.7100	21.0
16.7300	24.0
16.7500	19.0
16.7700	26.0
16.7900	34.0
16.8100	23.0
16.8300	31.0
16.8500	40.0
16.8700	33.0
16.8900	26.0
16.9100	18.0
16.9300	36.0
16.9500	21.0
16.9700	30.0
16.9900	32.0
17.0100	17.0
17.0300	31.0
17.0500	37.0
17.0700	31.0
17.0900	35.0
17.1100	32.0
17.1300	13.0
17.1500	25.0
17.1700	31.0
17.1900	22.0
17.2100	30.0
17.2300	26.0
17.2500	38.0
17.2700	33.0
17.2900	29.0
17.3100	28.0
17.3300	21.0
17.3500	26.0
17.3700	26.0
17.3900	22.0
17.4100	31.0
17.4300	32.0
17.4500	21.0
17.4700	34.0
17.4900	23.0
17.5100	30.0
17.5300	22.0
17.5500	29.0
17.5700	31.0
17.5900	32.0
17.6100	20.0
17.6300	30.0
17.6500	28.0
17.6700	33.0
17.6900	33.0
17.7100	30.0
17.7300	30.0
17.7500	41.0
17.7700	43.0
17.7900	40.0
17.8100	44.0
17.8300	47.0
17.8500	51.0
17.8700	51.0
17.8900	44.0
17.9100	42.0
17.9300	57.0
17.9500	56.0
17.9700	53.0
17.9900	42.0
18.0100	59.0
18.0300	60.0
18.0500	62.0
18.0700	50.0
18.0900	57.0
18.1100	52.0
18.1300	38.0
18.1500	49.0
18.1700	40.0
18.1900	39.0
18.2100	31.0
18.2300	37.0
18.2500	40.0
18.2700	37.0
18.2900	42.0
18.3100	31.0
18.3300	29.0
18.3500	28.0
18.3700	25.0
18.3900	29.0
18.4100	30.0
18.4300	22.0
18.4500	36.0
18.4700	28.0
18.4900	24.0
18.5100	21.0
18.5300	25.0
18.5500	31.0
18.5700	20.0
18.5900	17.0
18.6100	24.0
18.6300	20.0
18.6500	18.0
18.6700	17.0
18.6900	29.0
18.7100	38.0
18.7300	33.0
18.7500	32.0
18.7700	17.0
18.7900	31.0
18.8100	23.0
18.8300	27.0
18.8500	24.0
18.8700	23.0
18.8900	19.0
18.9100	20.0
18.9300	24.0
18.9500	24.0
18.9700	30.0
18.9900	20.0
19.0100	14.0
19.0300	14.0
19.0500	26.0
19.0700	15.0
19.0900	22.0
19.1100	17.0
19.1300	19.0
19.1500	20.0
19.1700	20.0
19.1900	21.0
19.2100	18.0
19.2300	25.0
19.2500	20.0
19.2700	20.0
19.2900	21.0
19.3100	17.0
19.3300	17.0
19.3500	20.0
19.3700	14.0
19.3900	22.0
19.4100	12.0
19.4300	15.0
19.4500	19.0
19.4700	20.0
19.4900	15.0
19.5100	22.0
19.5300	30.0
19.5500	20.0
19.5700	16.0
19.5900	12.0
19.6100	21.0
19.6300	18.0
19.6500	16.0
19.6700	20.0
19.6900	26.0
19.7100	20.0
19.7300	22.0
19.7500	17.0
19.7700	16.0
19.7900	13.0
19.8100	21.0
19.8300	20.0
19.8500	12.0
19.8700	23.0
19.8900	20.0
19.9100	20.0
19.9300	14.0
19.9500	18.0
19.9700	15.0
19.9900	19.0
20.0100	27.0
20.0300	13.0
20.0500	15.0
20.0700	23.0
20.0900	20.0
20.1100	15.0
20.1300	15.0
20.1500	20.0
20.1700	18.0
20.1900	15.0
20.2100	13.0
20.2300	16.0
20.2500	24.0
20.2700	21.0
20.2900	16.0
20.3100	20.0
20.3300	12.0
20.3500	16.0
20.3700	16.0
20.3900	21.0
20.4100	21.0
20.4300	28.0
20.4500	25.0
20.4700	10.0
20.4900	11.0
20.5100	16.0
20.5300	18.0
20.5500	11.0
20.5700	17.0
20.5900	12.0
20.6100	13.0
20.6300	16.0
20.6500	10.0
20.6700	19.0
20.6900	19.0
20.7100	17.0
20.7300	15.0
20.7500	12.0
20.7700	13.0
20.7900	11.0
20.8100	12.0
20.8300	15.0
20.8500	16.0
20.8700	19.0
20.8900	14.0
20.9100	18.0
20.9300	21.0
20.9500	14.0
20.9700	20.0
20.9900	14.0
21.0100	18.0
21.0300	17.0
21.0500	16.0
21.0700	18.0
21.0900	11.0
21.1100	14.0
21.1300	28.0
21.1500	12.0
21.1700	17.0
21.1900	16.0
21.2100	10.0
21.2300	15.0
21.2500	12.0
21.2700	21.0
21.2900	8.0
21.3100	10.0
21.3300	12.0
21.3500	20.0
21.3700	13.0
21.3900	19.0
21.4100	15.0
21.4300	13.0
21.4500	17.0
21.4700	15.0
21.4900	15.0
21.5100	12.0
21.5300	8.0
21.5500	18.0
21.5700	12.0
21.5900	14.0
21.6100	12.0
21.6300	18.0
21.6500	15.0
21.6700	5.0
21.6900	13.0
21.7100	15.0
21.7300	16.0
21.7500	20.0
21.7700	16.0
21.7900	20.0
21.8100	18.0
21.8300	18.0
21.8500	16.0
21.8700	22.0
21.8900	17.0
21.9100	11.0
21.9300	21.0
21.9500	18.0
21.9700	10.0
21.9900	25.0
22.0100	16.0
22.0300	18.0
22.0500	16.0
22.0700	14.0
22.0900	14.0
22.1100	11.0
22.1300	5.0
22.1500	13.0
22.1700	20.0
22.1900	14.0
22.2100	16.0
22.2300	12.0
22.2500	9.0
22.2700	15.0
22.2900	11.0
22.3100	17.0
22.3300	11.0
22.3500	13.0
22.3700	15.0
22.3900	14.0
22.4100	18.0
22.4300	18.0
22.4500	18.0
22.4700	14.0
22.4900	5.0
22.5100	14.0
22.5300	17.0
22.5500	12.0
22.5700	13.0
22.5900	15.0
22.6100	14.0
22.6300	13.0
22.6500	13.0
22.6700	11.0
22.6900	13.0
22.7100	15.0
22.7300	8.0
22.7500	8.0
22.7700	19.0
22.7900	25.0
22.8100	12.0
22.8300	14.0
22.8500	13.0
22.8700	17.0
22.8900	16.0
22.9100	13.0
22.9300	14.0
22.9500	17.0
22.9700	9.0
22.9900	12.0
23.0100	16.0
23.0300	12.0
23.0500	14.0
23.0700	11.0
23.0900	13.0
23.1100	12.0
23.1300	13.0
23.1500	11.0
23.1700	17.0
23.1900	24.0
23.2100	18.0
23.2300	29.0
23.2500	24.0
23.2700	10.0
23.2900	26.0
23.3100	14.0
23.3300	24.0
23.3500	23.0
23.3700	24.0
23.3900	16.0
23.4100	13.0
23.4300	17.0
23.4500	17.0
23.4700	13.0
23.4900	14.0
23.5100	17.0
23.5300	13.0
23.5500	16.0
23.5700	13.0
23.5900	16.0
23.6100	13.0
23.6300	13.0
23.6500	6.0
23.6700	14.0
23.6900	10.0
23.7100	7.0
23.7300	12.0
23.7500	9.0
23.7700	8.0
23.7900	14.0
23.8100	18.0
23.8300	13.0
23.8500	8.0
23.8700	10.0
23.8900	8.0
23.9100	12.0
23.9300	9.0
23.9500	17.0
23.9700	17.0
23.9900	9.0
24.0100	13.0
24.0300	13.0
24.0500	21.0
24.0700	4.0
24.0900	16.0
24.1100	17.0
24.1300	13.0
24.1500	15.0
24.1700	14.0
24.1900	6.0
24.2100	15.0
24.2300	11.0
24.2500	16.0
24.2700	11.0
24.2900	10.0
24.3100	10.0
24.3300	15.0
24.3500	15.0
24.3700	14.0
24.3900	15.0
24.4100	15.0
24.4300	10.0
24.4500	12.0
24.4700	12.0
24.4900	18.0
24.5100	3.0
24.5300	13.0
24.5500	11.0
24.5700	13.0
24.5900	14.0
24.6100	14.0
24.6300	10.0
24.6500	16.0
24.6700	12.0
24.6900	14.0
24.7100	14.0
24.7300	17.0
24.7500	9.0
24.7700	14.0
24.7900	12.0
24.8100	11.0
24.8300	16.0
24.8500	13.0
24.8700	16.0
24.8900	13.0
24.9100	25.0
24.9300	25.0
24.9500	20.0
24.9700	28.0
24.9900	23.0
25.0100	28.0
25.0300	27.0
25.0500	39.0
25.0700	46.0
25.0900	45.0
25.1100	63.0
25.1300	82.0
25.1500	93.0
25.1700	140.0
25.1900	169.0
25.2100	198.0
25.2300	285.0
25.2500	365.0
25.2700	463.0
25.2900	521.0
25.3100	608.0
25.3300	657.0
25.3500	635.0
25.3700	542.0
25.3900	416.0
25.4100	278.0
25.4300	206.0
25.4500	125.0
25.4700	83.0
25.4900	46.0
25.5100	41.0
25.5300	34.0
25.5500	24.0
25.5700	24.0
25.5900	28.0
25.6100	18.0
25.6300	22.0
25.6500	16.0
25.6700	18.0
25.6900	15.0
25.7100	14.0
25.7300	11.0
25.7500	16.0
25.7700	13.0
25.7900	16.0
25.8100	25.0
25.8300	9.0
25.8500	13.0
25.8700	19.0
25.8900	13.0
25.9100	17.0
25.9300	8.0
25.9500	17.0
25.9700	13.0
25.9900	16.0
26.0100	19.0
26.0300	14.0
26.0500	12.0
26.0700	8.0
26.0900	11.0
26.1100	11.0
26.1300	16.0
26.1500	13.0
26.1700	11.0
26.1900	14.0
26.2100	13.0
26.2300	14.0
26.2500	13.0
26.2700	16.0
26.2900	9.0
26.3100	14.0
26.3300	9.0
26.3500	11.0
26.3700	13.0
26.3900	10.0
26.4100	8.0
26.4300	15.0
26.4500	10.0
26.4700	19.0
26.4900	10.0
26.5100	10.0
26.5300	9.0
26.5500	10.0
26.5700	10.0
26.5900	9.0
26.6100	9.0
26.6300	12.0
26.6500	15.0
26.6700	6.0
26.6900	4.0
26.7100	8.0
26.7300	8.0
26.7500	15.0
26.7700	9.0
26.7900	8.0
26.8100	8.0
26.8300	13.0
26.8500	6.0
26.8700	9.0
26.8900	12.0
26.9100	7.0
26.9300	10.0
26.9500	9.0
26.9700	14.0
26.9900	8.0
27.0100	12.0
27.0300	14.0
27.0500	8.0
27.0700	10.0
27.0900	14.0
27.1100	6.0
27.1300	11.0
27.1500	10.0
27.1700	11.0
27.1900	17.0
27.2100	15.0
27.2300	15.0
27.2500	13.0
27.2700	12.0
27.2900	18.0
27.3100	17.0
27.3300	19.0
27.3500	16.0
27.3700	22.0
27.3900	29.0
27.4100	28.0
27.4300	37.0
27.4500	39.0
27.4700	34.0
27.4900	34.0
27.5100	29.0
27.5300	15.0
27.5500	12.0
27.5700	16.0
27.5900	20.0
27.6100	10.0
27.6300	10.0
27.6500	17.0
27.6700	6.0
27.6900	9.0
27.7100	6.0
27.7300	10.0
27.7500	14.0
27.7700	11.0
27.7900	7.0
27.8100	10.0
27.8300	8.0
27.8500	11.0
27.8700	10.0
27.8900	15.0
27.9100	13.0
27.9300	6.0
27.9500	9.0
27.9700	11.0
27.9900	15.0
28.0100	12.0
28.0300	10.0
28.0500	11.0
28.0700	10.0
28.0900	12.0
28.1100	9.0
28.1300	11.0
28.1500	13.0
28.1700	10.0
28.1900	3.0
28.2100	7.0
28.2300	7.0
28.2500	10.0
28.2700	8.0
28.2900	6.0
28.3100	11.0
28.3300	8.0
28.3500	13.0
28.3700	11.0
28.3900	18.0
28.4100	11.0
28.4300	7.0
28.4500	7.0
28.4700	14.0
28.4900	15.0
28.5100	15.0
28.5300	17.0
28.5500	13.0
28.5700	19.0
28.5900	16.0
28.6100	15.0
28.6300	22.0
28.6500	23.0
28.6700	18.0
28.6900	20.0
28.7100	27.0
28.7300	16.0
28.7500	23.0
28.7700	21.0
28.7900	17.0
28.8100	17.0
28.8300	13.0
28.8500	14.0
28.8700	14.0
28.8900	16.0
28.9100	15.0
28.9300	10.0
28.9500	14.0
28.9700	17.0
28.9900	11.0
29.0100	14.0
29.0300	10.0
29.0500	14.0
29.0700	11.0
29.0900	12.0
29.1100	10.0
29.1300	10.0
29.1500	10.0
29.1700	6.0
29.1900	9.0
29.2100	5.0
29.2300	10.0
29.2500	10.0
29.2700	8.0
29.2900	10.0
29.3100	17.0
29.3300	10.0
29.3500	10.0
29.3700	11.0
29.3900	12.0
29.4100	12.0
29.4300	12.0
29.4500	10.0
29.4700	5.0
29.4900	7.0
29.5100	9.0
29.5300	9.0
29.5500	10.0
29.5700	6.0
29.5900	6.0
29.6100	11.0
29.6300	13.0
29.6500	9.0
29.6700	4.0
29.6900	6.0
29.7100	9.0
29.7300	7.0
29.7500	10.0
29.7700	10.0
29.7900	9.0
29.8100	12.0
29.8300	10.0
29.8500	6.0
29.8700	13.0
29.8900	4.0
29.9100	10.0
29.9300	6.0
29.9500	7.0
29.9700	8.0
29.9900	13.0
30.0100	13.0
30.0300	6.0
30.0500	2.0
30.0700	4.0
30.0900	4.0
30.1100	9.0
30.1300	4.0
30.1500	7.0
30.1700	9.0
30.1900	6.0
30.2100	7.0
30.2300	2.0
30.2500	7.0
30.2700	8.0
30.2900	11.0
30.3100	19.0
30.3300	8.0
30.3500	11.0
30.3700	3.0
30.3900	9.0
30.4100	6.0
30.4300	7.0
30.4500	10.0
30.4700	4.0
30.4900	14.0
30.5100	9.0
30.5300	9.0
30.5500	5.0
30.5700	8.0
30.5900	8.0
30.6100	4.0
30.6300	8.0
30.6500	6.0
30.6700	8.0
30.6900	9.0
30.7100	9.0
30.7300	7.0
30.7500	5.0
30.7700	7.0
30.7900	6.0
30.8100	11.0
30.8300	3.0
30.8500	9.0
30.8700	6.0
30.8900	9.0
30.9100	6.0
30.9300	12.0
30.9500	6.0
30.9700	4.0
30.9900	3.0
31.0100	11.0
31.0300	6.0
31.0500	10.0
31.0700	12.0
31.0900	8.0
31.1100	7.0
31.1300	2.0
31.1500	1.0
31.1700	10.0
31.1900	3.0
31.2100	5.0
31.2300	4.0
31.2500	9.0
31.2700	5.0
31.2900	12.0
31.3100	8.0
31.3300	5.0
31.3500	8.0
31.3700	6.0
31.3900	10.0
31.4100	4.0
31.4300	7.0
31.4500	4.0
31.4700	5.0
31.4900	8.0
31.5100	6.0
31.5300	4.0
31.5500	8.0
31.5700	6.0
31.5900	4.0
31.6100	5.0
31.6300	3.0
31.6500	8.0
31.6700	11.0
31.6900	7.0
31.7100	11.0
31.7300	1.0
31.7500	6.0
31.7700	5.0
31.7900	10.0
31.8100	16.0
31.8300	8.0
31.8500	8.0
31.8700	10.0
31.8900	3.0
31.9100	6.0
31.9300	8.0
31.9500	14.0
31.9700	5.0
31.9900	9.0
32.0100	10.0
32.0300	6.0
32.0500	7.0
32.0700	5.0
32.0900	9.0
32.1100	8.0
32.1300	4.0
32.1500	8.0
32.1700	15.0
32.1900	11.0
32.2100	8.0
32.2300	9.0
32.2500	6.0
32.2700	12.0
32.2900	2.0
32.3100	6.0
32.3300	8.0
32.3500	6.0
32.3700	8.0
32.3900	7.0
32.4100	6.0
32.4300	6.0
32.4500	6.0
32.4700	6.0
32.4900	15.0
32.5100	9.0
32.5300	7.0
32.5500	7.0
32.5700	9.0
32.5900	8.0
32.6100	7.0
32.6300	9.0
32.6500	9.0
32.6700	8.0
32.6900	8.0
32.7100	6.0
32.7300	11.0
32.7500	10.0
32.7700	12.0
32.7900	12.0
32.8100	17.0
32.8300	15.0
32.8500	27.0
32.8700	27.0
32.8900	39.0
32.9100	44.0
32.9300	38.0
32.9500	32.0
32.9700	41.0
32.9900	36.0
33.0100	40.0
33.0300	43.0
33.0500	75.0
33.0700	63.0
33.0900	75.0
33.1100	80.0
33.1300	79.0
33.1500	72.0
33.1700	82.0
33.1900	52.0
33.2100	55.0
33.2300	51.0
33.2500	47.0
33.2700	38.0
33.2900	30.0
33.3100	36.0
33.3300	25.0
33.3500	24.0
33.3700	26.0
33.3900	17.0
33.4100	12.0
33.4300	11.0
33.4500	8.0
33.4700	20.0
33.4900	21.0
33.5100	14.0
33.5300	18.0
33.5500	17.0
33.5700	21.0
33.5900	11.0
33.6100	15.0
33.6300	14.0
33.6500	13.0
33.6700	12.0
33.6900	23.0
33.7100	20.0
33.7300	17.0
33.7500	20.0
33.7700	31.0
33.7900	26.0
33.8100	36.0
33.8300	20.0
33.8500	27.0
33.8700	35.0
33.8900	42.0
33.9100	42.0
33.9300	39.0
33.9500	48.0
33.9700	46.0
33.9900	40.0
34.0100	54.0
34.0300	51.0
34.0500	50.0
34.0700	55.0
34.0900	54.0
34.1100	57.0
34.1300	52.0
34.1500	46.0
34.1700	63.0
34.1900	53.0
34.2100	50.0
34.2300	63.0
34.2500	38.0
34.2700	44.0
34.2900	52.0
34.3100	39.0
34.3300	39.0
34.3500	34.0
34.3700	41.0
34.3900	24.0
34.4100	30.0
34.4300	28.0
34.4500	20.0
34.4700	26.0
34.4900	24.0
34.5100	22.0
34.5300	16.0
34.5500	21.0
34.5700	16.0
34.5900	18.0
34.6100	24.0
34.6300	13.0
34.6500	15.0
34.6700	15.0
34.6900	9.0
34.7100	15.0
34.7300	14.0
34.7500	13.0
34.7700	12.0
34.7900	15.0
34.8100	8.0
34.8300	8.0
34.8500	3.0
34.8700	10.0
34.8900	6.0
34.9100	8.0
34.9300	10.0
34.9500	8.0
34.9700	8.0
34.9900	11.0
35.0100	14.0
35.0300	10.0
35.0500	5.0
35.0700	7.0
35.0900	7.0
35.1100	12.0
35.1300	10.0
35.1500	11.0
35.1700	7.0
35.1900	5.0
35.2100	9.0
35.2300	12.0
35.2500	6.0
35.2700	11.0
35.2900	8.0
35.3100	11.0
35.3300	4.0
35.3500	5.0
35.3700	7.0
35.3900	3.0
35.4100	7.0
35.4300	6.0
35.4500	3.0
35.4700	7.0
35.4900	9.0
35.5100	6.0
35.5300	7.0
35.5500	5.0
35.5700	2.0
35.5900	10.0
35.6100	4.0
35.6300	2.0
35.6500	3.0
35.6700	11.0
35.6900	5.0
35.7100	5.0
35.7300	7.0
35.7500	6.0
35.7700	7.0
35.7900	8.0
35.8100	5.0
35.8300	8.0
35.8500	6.0
35.8700	3.0
35.8900	7.0
35.9100	7.0
35.9300	9.0
35.9500	7.0
35.9700	11.0
35.9900	5.0
36.0100	7.0
36.0300	8.0
36.0500	14.0
36.0700	16.0
36.0900	22.0
36.1100	16.0
36.1300	25.0
36.1500	14.0
36.1700	18.0
36.1900	9.0
36.2100	16.0
36.2300	11.0
36.2500	3.0
36.2700	10.0
36.2900	12.0
36.3100	6.0
36.3300	7.0
36.3500	5.0
36.3700	5.0
36.3900	6.0
36.4100	8.0
36.4300	6.0
36.4500	5.0
36.4700	5.0
36.4900	7.0
36.5100	9.0
36.5300	6.0
36.5500	4.0
36.5700	8.0
36.5900	12.0
36.6100	5.0
36.6300	9.0
36.6500	5.0
36.6700	6.0
36.6900	9.0
36.7100	4.0
36.7300	8.0
36.7500	10.0
36.7700	5.0
36.7900	9.0
36.8100	13.0
36.8300	15.0
36.8500	17.0
36.8700	23.0
36.8900	33.0
36.9100	13.0
36.9300	34.0
36.9500	30.0
36.9700	48.0
36.9900	41.0
37.0100	48.0
37.0300	26.0
37.0500	26.0
37.0700	28.0
37.0900	23.0
37.1100	23.0
37.1300	10.0
37.1500	11.0
37.1700	16.0
37.1900	4.0
37.2100	9.0
37.2300	6.0
37.2500	6.0
37.2700	11.0
37.2900	9.0
37.3100	7.0
37.3300	11.0
37.3500	7.0
37.3700	13.0
37.3900	10.0
37.4100	8.0
37.4300	6.0
37.4500	9.0
37.4700	8.0
37.4900	6.0
37.5100	7.0
37.5300	2.0
37.5500	5.0
37.5700	13.0
37.5900	14.0
37.6100	17.0
37.6300	19.0
37.6500	20.0
37.6700	41.0
37.6900	38.0
37.7100	37.0
37.7300	72.0
37.7500	73.0
37.7700	95.0
37.7900	106.0
37.8100	113.0
37.8300	117.0
37.8500	109.0
37.8700	100.0
37.8900	83.0
37.9100	71.0
37.9300	66.0
37.9500	53.0
37.9700	27.0
37.9900	17.0
38.0100	12.0
38.0300	13.0
38.0500	17.0
38.0700	9.0
38.0900	5.0
38.1100	5.0
38.1300	10.0
38.1500	7.0
38.1700	11.0
38.1900	10.0
38.2100	4.0
38.2300	10.0
38.2500	5.0
38.2700	7.0
38.2900	10.0
38.3100	4.0
38.3300	12.0
38.3500	5.0
38.3700	11.0
38.3900	11.0
38.4100	9.0
38.4300	3.0
38.4500	8.0
38.4700	15.0
38.4900	22.0
38.5100	21.0
38.5300	28.0
38.5500	41.0
38.5700	54.0
38.5900	45.0
38.6100	33.0
38.6300	30.0
38.6500	30.0
38.6700	30.0
38.6900	36.0
38.7100	13.0
38.7300	26.0
38.7500	19.0
38.7700	9.0
38.7900	10.0
38.8100	5.0
38.8300	13.0
38.8500	2.0
38.8700	8.0
38.8900	5.0
38.9100	5.0
38.9300	2.0
38.9500	5.0
38.9700	5.0
38.9900	7.0
39.0100	7.0
39.0300	12.0
39.0500	12.0
39.0700	4.0
39.0900	12.0
39.1100	8.0
39.1300	13.0
39.1500	12.0
39.1700	16.0
39.1900	15.0
39.2100	9.0
39.2300	12.0
39.2500	2.0
39.2700	6.0
39.2900	11.0
39.3100	13.0
39.3300	8.0
39.3500	8.0
39.3700	3.0
39.3900	11.0
39.4100	7.0
39.4300	5.0
39.4500	2.0
39.4700	2.0
39.4900	6.0
39.5100	5.0
39.5300	6.0
39.5500	7.0
39.5700	3.0
39.5900	4.0
39.6100	8.0
39.6300	6.0
39.6500	2.0
39.6700	2.0
39.6900	4.0
39.7100	6.0
39.7300	4.0
39.7500	2.0
39.7700	6.0
39.7900	9.0
39.8100	2.0
39.8300	3.0
39.8500	5.0
39.8700	4.0
39.8900	3.0
39.9100	4.0
39.9300	5.0
39.9500	5.0
39.9700	4.0
39.9900	6.0
40.0100	2.0
40.0300	5.0
40.0500	5.0
40.0700	3.0
40.0900	6.0
40.1100	7.0
40.1300	6.0
40.1500	4.0
40.1700	3.0
40.1900	7.0
40.2100	3.0
40.2300	3.0
40.2500	6.0
40.2700	2.0
40.2900	5.0
40.3100	6.0
40.3300	5.0
40.3500	4.0
40.3700	5.0
40.3900	4.0
40.4100	6.0
40.4300	6.0
40.4500	5.0
40.4700	3.0
40.4900	4.0
40.5100	1.0
40.5300	7.0
40.5500	2.0
40.5700	7.0
40.5900	9.0
40.6100	4.0
40.6300	5.0
40.6500	7.0
40.6700	6.0
40.6900	5.0
40.7100	5.0
40.7300	7.0
40.7500	10.0
40.7700	9.0
40.7900	9.0
40.8100	11.0
40.8300	3.0
40.8500	4.0
40.8700	11.0
40.8900	6.0
40.9100	9.0
40.9300	12.0
40.9500	4.0
40.9700	5.0
40.9900	4.0
41.0100	4.0
41.0300	9.0
41.0500	5.0
41.0700	4.0
41.0900	6.0
41.1100	9.0
41.1300	6.0
41.1500	10.0
41.1700	7.0
41.1900	8.0
41.2100	9.0
41.2300	8.0
41.2500	10.0
41.2700	9.0
41.2900	8.0
41.3100	3.0
41.3300	3.0
41.3500	7.0
41.3700	10.0
41.3900	9.0
41.4100	7.0
41.4300	7.0
41.4500	4.0
41.4700	3.0
41.4900	3.0
41.5100	8.0
41.5300	4.0
41.5500	5.0
41.5700	3.0
41.5900	4.0
41.6100	2.0
41.6300	7.0
41.6500	2.0
41.6700	5.0
41.6900	7.0
41.7100	6.0
41.7300	6.0
41.7500	2.0
41.7700	1.0
41.7900	1.0
41.8100	6.0
41.8300	3.0
41.8500	7.0
41.8700	5.0
41.8900	2.0
41.9100	4.0
41.9300	0.0
41.9500	2.0
41.9700	2.0
41.9900	3.0
42.0100	1.0
42.0300	3.0
42.0500	3.0
42.0700	5.0
42.0900	3.0
42.1100	5.0
42.1300	5.0
42.1500	7.0
42.1700	3.0
42.1900	5.0
42.2100	4.0
42.2300	5.0
42.2500	6.0
42.2700	3.0
42.2900	4.0
42.3100	4.0
42.3300	0.0
42.3500	2.0
42.3700	5.0
42.3900	4.0
42.4100	2.0
42.4300	3.0
42.4500	6.0
42.4700	5.0
42.4900	6.0
42.5100	4.0
42.5300	3.0
42.5500	9.0
42.5700	3.0
42.5900	4.0
42.6100	4.0
42.6300	5.0
42.6500	2.0
42.6700	5.0
42.6900	3.0
42.7100	7.0
42.7300	2.0
42.7500	4.0
42.7700	6.0
42.7900	7.0
42.8100	7.0
42.8300	4.0
42.8500	2.0
42.8700	4.0
42.8900	4.0
42.9100	5.0
42.9300	4.0
42.9500	8.0
42.9700	5.0
42.9900	4.0
43.0100	3.0
43.0300	7.0
43.0500	5.0
43.0700	7.0
43.0900	6.0
43.1100	4.0
43.1300	6.0
43.1500	2.0
43.1700	0.0
43.1900	6.0
43.2100	4.0
43.2300	3.0
43.2500	3.0
43.2700	4.0
43.2900	3.0
43.3100	5.0
43.3300	5.0
43.3500	3.0
43.3700	1.0
43.3900	4.0
43.4100	7.0
43.4300	3.0
43.4500	2.0
43.4700	2.0
43.4900	5.0
43.5100	3.0
43.5300	4.0
43.5500	4.0
43.5700	3.0
43.5900	0.0
43.6100	2.0
43.6300	3.0
43.6500	5.0
43.6700	5.0
43.6900	3.0
43.7100	0.0
43.7300	4.0
43.7500	4.0
43.7700	3.0
43.7900	4.0
43.8100	6.0
43.8300	5.0
43.8500	5.0
43.8700	4.0
43.8900	2.0
43.9100	4.0
43.9300	9.0
43.9500	3.0
43.9700	2.0
43.9900	7.0
44.0100	9.0
44.0300	11.0
44.0500	5.0
44.0700	6.0
44.0900	4.0
44.1100	3.0
44.1300	5.0
44.1500	3.0
44.1700	3.0
44.1900	9.0
44.2100	2.0
44.2300	1.0
44.2500	1.0
44.2700	5.0
44.2900	7.0
44.3100	11.0
44.3300	4.0
44.3500	9.0
44.3700	5.0
44.3900	5.0
44.4100	2.0
44.4300	3.0
44.4500	3.0
44.4700	7.0
44.4900	4.0
44.5100	2.0
44.5300	0.0
44.5500	4.0
44.5700	1.0
44.5900	5.0
44.6100	4.0
44.6300	2.0
44.6500	8.0
44.6700	5.0
44.6900	3.0
44.7100	2.0
44.7300	5.0
44.7500	2.0
44.7700	3.0
44.7900	5.0
44.8100	4.0
44.8300	5.0
44.8500	4.0
44.8700	3.0
44.8900	3.0
44.9100	4.0
44.9300	4.0
44.9500	4.0
44.9700	3.0
44.9900	4.0
45.0100	4.0
45.0300	1.0
45.0500	3.0
45.0700	5.0
45.0900	6.0
45.1100	6.0
45.1300	3.0
45.1500	5.0
45.1700	8.0
45.1900	10.0
45.2100	5.0
45.2300	5.0
45.2500	5.0
45.2700	2.0
45.2900	2.0
45.3100	3.0
45.3300	5.0
45.3500	0.0
45.3700	9.0
45.3900	3.0
45.4100	2.0
45.4300	5.0
45.4500	2.0
45.4700	7.0
45.4900	8.0
45.5100	3.0
45.5300	6.0
45.5500	2.0
45.5700	6.0
45.5900	5.0
45.6100	5.0
45.6300	5.0
45.6500	1.0
45.6700	5.0
45.6900	3.0
45.7100	4.0
45.7300	3.0
45.7500	5.0
45.7700	4.0
45.7900	4.0
45.8100	4.0
45.8300	2.0
45.8500	4.0
45.8700	5.0
45.8900	4.0
45.9100	5.0
45.9300	1.0
45.9500	3.0
45.9700	5.0
45.9900	1.0
46.0100	2.0
46.0300	5.0
46.0500	4.0
46.0700	2.0
46.0900	3.0
46.1100	5.0
46.1300	6.0
46.1500	3.0
46.1700	1.0
46.1900	7.0
46.2100	7.0
46.2300	6.0
46.2500	6.0
46.2700	7.0
46.2900	6.0
46.3100	7.0
46.3300	9.0
46.3500	5.0
46.3700	6.0
46.3900	4.0
46.4100	6.0
46.4300	7.0
46.4500	9.0
46.4700	5.0
46.4900	5.0
46.5100	7.0
46.5300	9.0
46.5500	8.0
46.5700	8.0
46.5900	6.0
46.6100	7.0
46.6300	8.0
46.6500	10.0
46.6700	10.0
46.6900	9.0
46.7100	16.0
46.7300	12.0
46.7500	12.0
46.7700	10.0
46.7900	7.0
46.8100	3.0
46.8300	9.0
46.8500	17.0
46.8700	15.0
46.8900	16.0
46.9100	10.0
46.9300	16.0
46.9500	14.0
46.9700	16.0
46.9900	21.0
47.0100	12.0
47.0300	18.0
47.0500	20.0
47.0700	19.0
47.0900	17.0
47.1100	26.0
47.1300	25.0
47.1500	21.0
47.1700	15.0
47.1900	24.0
47.2100	20.0
47.2300	21.0
47.2500	17.0
47.2700	17.0
47.2900	20.0
47.3100	22.0
47.3300	26.0
47.3500	35.0
47.3700	37.0
47.3900	29.0
47.4100	28.0
47.4300	40.0
47.4500	40.0
47.4700	38.0
47.4900	42.0
47.5100	48.0
47.5300	50.0
47.5500	45.0
47.5700	40.0
47.5900	57.0
47.6100	39.0
47.6300	38.0
47.6500	39.0
47.6700	30.0
47.6900	32.0
47.7100	25.0
47.7300	19.0
47.7500	18.0
47.7700	21.0
47.7900	14.0
47.8100	12.0
47.8300	26.0
47.8500	18.0
47.8700	23.0
47.8900	23.0
47.9100	22.0
47.9300	39.0
47.9500	68.0
47.9700	61.0
47.9900	98.0
48.0100	122.0
48.0300	140.0
48.0500	152.0
48.0700	149.0
48.0900	158.0
48.1100	133.0
48.1300	101.0
48.1500	100.0
48.1700	94.0
48.1900	100.0
48.2100	88.0
48.2300	64.0
48.2500	43.0
48.2700	23.0
48.2900	19.0
48.3100	18.0
48.3300	10.0
48.3500	6.0
48.3700	16.0
48.3900	10.0
48.4100	7.0
48.4300	3.0
48.4500	12.0
48.4700	7.0
48.4900	5.0
48.5100	2.0
48.5300	6.0
48.5500	9.0
48.5700	4.0
48.5900	2.0
48.6100	2.0
48.6300	6.0
48.6500	2.0
48.6700	4.0
48.6900	1.0
48.7100	6.0
48.7300	3.0
48.7500	7.0
48.7700	8.0
48.7900	3.0
48.8100	3.0
48.8300	7.0
48.8500	5.0
48.8700	6.0
48.8900	6.0
48.9100	6.0
48.9300	6.0
48.9500	6.0
48.9700	9.0
48.9900	7.0
49.0100	5.0
49.0300	6.0
49.0500	7.0
49.0700	4.0
49.0900	5.0
49.1100	6.0
49.1300	9.0
49.1500	0.0
49.1700	5.0
49.1900	4.0
49.2100	3.0
49.2300	9.0
49.2500	6.0
49.2700	3.0
49.2900	3.0
49.3100	5.0
49.3300	2.0
49.3500	6.0
49.3700	6.0
49.3900	4.0
49.4100	3.0
49.4300	3.0
[truncated: 2,028 more rows]
