# Supplementary material for: Experimental data of CaTiO3 photocatalyst for degradation of organic pollutants (Brilliant green dye) – Green synthesis, characterization and kinetic study
Source: Data Brief. 2020 Jul 31;32:106099. doi: 10.1016/j.dib.2020.106099 (PMC7451799; doi:10.1016/j.dib.2020.106099)
Supplement: Supplementary file 1 [file mmc1.zip › All RAW Data for Data in Brief/XRD/XRD_CaTiO3 (2_5).csv]

[Measurement conditions]
Sample identification	C442
Comment - 1	Theta (10-90)
Comment - 2	Configuration=Stage Flat Samples, Owner=User-1, Creation date=9/15/2009 2:20:30 PM
Comment - 3	Goniometer=PW3050/60 (Theta/Theta); Minimum step size 2Theta:0.001; Minimum step size Omega:0.001
Comment - 4	Sample stage=PW3071/xx Bracket
Comment - 5	Diffractometer system=XPERT-PRO
Comment - 6	Measurement program=Theta (10-90), Owner=User-1, Creation date=1/25/2018 8:59:22 AM
Anode material	Cu
K-Alpha1 wavelength	1.5405980
K-Alpha2 wavelength	1.5444260
Ratio K-Alpha2/K-Alpha1	0.500
Divergence slit	Fixed	1.52mm
Receiving slit	0.10
Monochromator used	NO
Generator voltage	40
Tube current	35
File date and time	03/Apr/2020 08:52
Unit cell
h k l	0 0 0
Scan axis	Gonio
Scan range	10.0000	90.0000
Scan step size	0.0200000
No. of points	4000
Scan type	CONTINUOUS
Time per step	0.70
[Scan points]
Angle	Intensity
10.0100	49.0
10.0300	48.0
10.0500	45.0
10.0700	51.0
10.0900	47.0
10.1100	59.0
10.1300	39.0
10.1500	50.0
10.1700	45.0
10.1900	50.0
10.2100	53.0
10.2300	46.0
10.2500	41.0
10.2700	46.0
10.2900	53.0
10.3100	47.0
10.3300	54.0
10.3500	52.0
10.3700	42.0
10.3900	50.0
10.4100	62.0
10.4300	30.0
10.4500	49.0
10.4700	38.0
10.4900	60.0
10.5100	44.0
10.5300	48.0
10.5500	47.0
10.5700	46.0
10.5900	43.0
10.6100	43.0
10.6300	34.0
10.6500	70.0
10.6700	56.0
10.6900	31.0
10.7100	38.0
10.7300	39.0
10.7500	44.0
10.7700	51.0
10.7900	53.0
10.8100	49.0
10.8300	59.0
10.8500	39.0
10.8700	47.0
10.8900	38.0
10.9100	40.0
10.9300	49.0
10.9500	43.0
10.9700	35.0
10.9900	40.0
11.0100	57.0
11.0300	51.0
11.0500	49.0
11.0700	45.0
11.0900	49.0
11.1100	45.0
11.1300	34.0
11.1500	37.0
11.1700	44.0
11.1900	53.0
11.2100	42.0
11.2300	41.0
11.2500	38.0
11.2700	45.0
11.2900	41.0
11.3100	39.0
11.3300	47.0
11.3500	41.0
11.3700	51.0
11.3900	49.0
11.4100	49.0
11.4300	41.0
11.4500	42.0
11.4700	49.0
11.4900	51.0
11.5100	40.0
11.5300	40.0
11.5500	48.0
11.5700	42.0
11.5900	55.0
11.6100	44.0
11.6300	41.0
11.6500	48.0
11.6700	33.0
11.6900	29.0
11.7100	40.0
11.7300	34.0
11.7500	35.0
11.7700	44.0
11.7900	40.0
11.8100	48.0
11.8300	35.0
11.8500	47.0
11.8700	45.0
11.8900	44.0
11.9100	31.0
11.9300	51.0
11.9500	57.0
11.9700	41.0
11.9900	36.0
12.0100	46.0
12.0300	39.0
12.0500	34.0
12.0700	40.0
12.0900	30.0
12.1100	43.0
12.1300	29.0
12.1500	45.0
12.1700	47.0
12.1900	44.0
12.2100	33.0
12.2300	39.0
12.2500	41.0
12.2700	49.0
12.2900	42.0
12.3100	33.0
12.3300	38.0
12.3500	40.0
12.3700	40.0
12.3900	30.0
12.4100	41.0
12.4300	32.0
12.4500	25.0
12.4700	45.0
12.4900	46.0
12.5100	44.0
12.5300	29.0
12.5500	43.0
12.5700	39.0
12.5900	38.0
12.6100	32.0
12.6300	30.0
12.6500	46.0
12.6700	36.0
12.6900	40.0
12.7100	37.0
12.7300	36.0
12.7500	29.0
12.7700	30.0
12.7900	33.0
12.8100	38.0
12.8300	40.0
12.8500	34.0
12.8700	40.0
12.8900	32.0
12.9100	42.0
12.9300	31.0
12.9500	46.0
12.9700	43.0
12.9900	38.0
13.0100	41.0
13.0300	33.0
13.0500	35.0
13.0700	35.0
13.0900	37.0
13.1100	41.0
13.1300	34.0
13.1500	31.0
13.1700	38.0
13.1900	44.0
13.2100	33.0
13.2300	41.0
13.2500	22.0
13.2700	35.0
13.2900	39.0
13.3100	33.0
13.3300	28.0
13.3500	31.0
13.3700	46.0
13.3900	38.0
13.4100	33.0
13.4300	33.0
13.4500	44.0
13.4700	33.0
13.4900	32.0
13.5100	29.0
13.5300	24.0
13.5500	17.0
13.5700	29.0
13.5900	33.0
13.6100	34.0
13.6300	27.0
13.6500	35.0
13.6700	32.0
13.6900	37.0
13.7100	35.0
13.7300	40.0
13.7500	35.0
13.7700	36.0
13.7900	38.0
13.8100	36.0
13.8300	37.0
13.8500	37.0
13.8700	39.0
13.8900	45.0
13.9100	35.0
13.9300	26.0
13.9500	37.0
13.9700	47.0
13.9900	25.0
14.0100	41.0
14.0300	28.0
14.0500	33.0
14.0700	37.0
14.0900	35.0
14.1100	28.0
14.1300	26.0
14.1500	30.0
14.1700	41.0
14.1900	30.0
14.2100	37.0
14.2300	31.0
14.2500	37.0
14.2700	40.0
14.2900	26.0
14.3100	32.0
14.3300	29.0
14.3500	33.0
14.3700	38.0
14.3900	28.0
14.4100	31.0
14.4300	28.0
14.4500	34.0
14.4700	27.0
14.4900	28.0
14.5100	35.0
14.5300	36.0
14.5500	27.0
14.5700	41.0
14.5900	30.0
14.6100	28.0
14.6300	27.0
14.6500	33.0
14.6700	31.0
14.6900	37.0
14.7100	34.0
14.7300	28.0
14.7500	26.0
14.7700	21.0
14.7900	33.0
14.8100	24.0
14.8300	30.0
14.8500	25.0
14.8700	24.0
14.8900	31.0
14.9100	35.0
14.9300	28.0
14.9500	34.0
14.9700	28.0
14.9900	38.0
15.0100	27.0
15.0300	27.0
15.0500	25.0
15.0700	26.0
15.0900	33.0
15.1100	21.0
15.1300	22.0
15.1500	33.0
15.1700	27.0
15.1900	31.0
15.2100	32.0
15.2300	35.0
15.2500	34.0
15.2700	39.0
15.2900	39.0
15.3100	37.0
15.3300	46.0
15.3500	29.0
15.3700	26.0
15.3900	27.0
15.4100	28.0
15.4300	23.0
15.4500	28.0
15.4700	35.0
15.4900	28.0
15.5100	28.0
15.5300	32.0
15.5500	26.0
15.5700	34.0
15.5900	22.0
15.6100	25.0
15.6300	33.0
15.6500	27.0
15.6700	43.0
15.6900	33.0
15.7100	28.0
15.7300	30.0
15.7500	22.0
15.7700	36.0
15.7900	19.0
15.8100	34.0
15.8300	31.0
15.8500	28.0
15.8700	28.0
15.8900	23.0
15.9100	28.0
15.9300	27.0
15.9500	36.0
15.9700	26.0
15.9900	34.0
16.0100	31.0
16.0300	35.0
16.0500	22.0
16.0700	27.0
16.0900	33.0
16.1100	30.0
16.1300	26.0
16.1500	27.0
16.1700	39.0
16.1900	29.0
16.2100	28.0
16.2300	40.0
16.2500	25.0
16.2700	24.0
16.2900	31.0
16.3100	32.0
16.3300	23.0
16.3500	32.0
16.3700	26.0
16.3900	21.0
16.4100	30.0
16.4300	33.0
16.4500	25.0
16.4700	29.0
16.4900	18.0
16.5100	29.0
16.5300	34.0
16.5500	29.0
16.5700	32.0
16.5900	25.0
16.6100	22.0
16.6300	29.0
16.6500	28.0
16.6700	25.0
16.6900	32.0
16.7100	24.0
16.7300	25.0
16.7500	24.0
16.7700	21.0
16.7900	26.0
16.8100	34.0
16.8300	18.0
16.8500	32.0
16.8700	30.0
16.8900	32.0
16.9100	21.0
16.9300	30.0
16.9500	34.0
16.9700	30.0
16.9900	24.0
17.0100	28.0
17.0300	20.0
17.0500	27.0
17.0700	21.0
17.0900	23.0
17.1100	18.0
17.1300	27.0
17.1500	17.0
17.1700	21.0
17.1900	20.0
17.2100	29.0
17.2300	22.0
17.2500	23.0
17.2700	23.0
17.2900	37.0
17.3100	24.0
17.3300	27.0
17.3500	22.0
17.3700	16.0
17.3900	26.0
17.4100	29.0
17.4300	34.0
17.4500	26.0
17.4700	31.0
17.4900	21.0
17.5100	29.0
17.5300	29.0
17.5500	18.0
17.5700	18.0
17.5900	20.0
17.6100	33.0
17.6300	38.0
17.6500	34.0
17.6700	36.0
17.6900	24.0
17.7100	26.0
17.7300	30.0
17.7500	37.0
17.7700	32.0
17.7900	43.0
17.8100	38.0
17.8300	41.0
17.8500	38.0
17.8700	39.0
17.8900	39.0
17.9100	57.0
17.9300	42.0
17.9500	58.0
17.9700	61.0
17.9900	62.0
18.0100	45.0
18.0300	56.0
18.0500	53.0
18.0700	55.0
18.0900	45.0
18.1100	58.0
18.1300	59.0
18.1500	62.0
18.1700	41.0
18.1900	37.0
18.2100	46.0
18.2300	36.0
18.2500	34.0
18.2700	35.0
18.2900	30.0
18.3100	27.0
18.3300	36.0
18.3500	28.0
18.3700	25.0
18.3900	22.0
18.4100	26.0
18.4300	31.0
18.4500	19.0
18.4700	29.0
18.4900	35.0
18.5100	26.0
18.5300	22.0
18.5500	21.0
18.5700	21.0
18.5900	18.0
18.6100	21.0
18.6300	28.0
18.6500	17.0
18.6700	11.0
18.6900	17.0
18.7100	23.0
18.7300	22.0
18.7500	26.0
18.7700	33.0
18.7900	32.0
18.8100	24.0
18.8300	16.0
18.8500	22.0
18.8700	11.0
18.8900	21.0
18.9100	31.0
18.9300	16.0
18.9500	21.0
18.9700	18.0
18.9900	24.0
19.0100	15.0
19.0300	20.0
19.0500	16.0
19.0700	18.0
19.0900	19.0
19.1100	25.0
19.1300	14.0
19.1500	17.0
19.1700	24.0
19.1900	24.0
19.2100	19.0
19.2300	23.0
19.2500	30.0
19.2700	20.0
19.2900	11.0
19.3100	19.0
19.3300	22.0
19.3500	27.0
19.3700	20.0
19.3900	18.0
19.4100	18.0
19.4300	15.0
19.4500	23.0
19.4700	20.0
19.4900	26.0
19.5100	25.0
19.5300	17.0
19.5500	15.0
19.5700	21.0
19.5900	30.0
19.6100	21.0
19.6300	18.0
19.6500	25.0
19.6700	19.0
19.6900	18.0
19.7100	14.0
19.7300	19.0
19.7500	16.0
19.7700	14.0
19.7900	18.0
19.8100	16.0
19.8300	13.0
19.8500	14.0
19.8700	13.0
19.8900	21.0
19.9100	20.0
19.9300	21.0
19.9500	15.0
19.9700	18.0
19.9900	16.0
20.0100	18.0
20.0300	19.0
20.0500	13.0
20.0700	21.0
20.0900	10.0
20.1100	20.0
20.1300	17.0
20.1500	21.0
20.1700	22.0
20.1900	14.0
20.2100	18.0
20.2300	22.0
20.2500	20.0
20.2700	11.0
20.2900	17.0
20.3100	15.0
20.3300	20.0
20.3500	14.0
20.3700	12.0
20.3900	9.0
20.4100	19.0
20.4300	9.0
20.4500	18.0
20.4700	14.0
20.4900	9.0
20.5100	18.0
20.5300	12.0
20.5500	16.0
20.5700	13.0
20.5900	13.0
20.6100	13.0
20.6300	22.0
20.6500	21.0
20.6700	16.0
20.6900	22.0
20.7100	16.0
20.7300	18.0
20.7500	17.0
20.7700	14.0
20.7900	16.0
20.8100	11.0
20.8300	12.0
20.8500	17.0
20.8700	21.0
20.8900	16.0
20.9100	11.0
20.9300	22.0
20.9500	15.0
20.9700	27.0
20.9900	14.0
21.0100	12.0
21.0300	15.0
21.0500	13.0
21.0700	20.0
21.0900	22.0
21.1100	17.0
21.1300	10.0
21.1500	12.0
21.1700	13.0
21.1900	19.0
21.2100	8.0
21.2300	13.0
21.2500	19.0
21.2700	23.0
21.2900	10.0
21.3100	11.0
21.3300	14.0
21.3500	17.0
21.3700	15.0
21.3900	19.0
21.4100	11.0
21.4300	19.0
21.4500	15.0
21.4700	15.0
21.4900	12.0
21.5100	14.0
21.5300	16.0
21.5500	14.0
21.5700	15.0
21.5900	11.0
21.6100	12.0
21.6300	22.0
21.6500	17.0
21.6700	15.0
21.6900	18.0
21.7100	16.0
21.7300	8.0
21.7500	10.0
21.7700	18.0
21.7900	21.0
21.8100	18.0
21.8300	14.0
21.8500	15.0
21.8700	18.0
21.8900	16.0
21.9100	12.0
21.9300	19.0
21.9500	12.0
21.9700	11.0
21.9900	11.0
22.0100	16.0
22.0300	8.0
22.0500	17.0
22.0700	11.0
22.0900	11.0
22.1100	13.0
22.1300	12.0
22.1500	13.0
22.1700	22.0
22.1900	4.0
22.2100	15.0
22.2300	8.0
22.2500	13.0
22.2700	16.0
22.2900	16.0
22.3100	11.0
22.3300	20.0
22.3500	17.0
22.3700	12.0
22.3900	18.0
22.4100	19.0
22.4300	19.0
22.4500	16.0
22.4700	18.0
22.4900	11.0
22.5100	13.0
22.5300	11.0
22.5500	13.0
22.5700	10.0
22.5900	13.0
22.6100	6.0
22.6300	11.0
22.6500	9.0
22.6700	12.0
22.6900	18.0
22.7100	16.0
22.7300	12.0
22.7500	15.0
22.7700	21.0
22.7900	13.0
22.8100	14.0
22.8300	10.0
22.8500	12.0
22.8700	15.0
22.8900	15.0
22.9100	17.0
22.9300	12.0
22.9500	24.0
22.9700	17.0
22.9900	11.0
23.0100	12.0
23.0300	15.0
23.0500	12.0
23.0700	16.0
23.0900	18.0
23.1100	8.0
23.1300	13.0
23.1500	14.0
23.1700	17.0
23.1900	27.0
23.2100	18.0
23.2300	19.0
23.2500	19.0
23.2700	26.0
23.2900	32.0
23.3100	19.0
23.3300	12.0
23.3500	17.0
23.3700	20.0
23.3900	10.0
23.4100	14.0
23.4300	18.0
23.4500	14.0
23.4700	19.0
23.4900	14.0
23.5100	13.0
23.5300	13.0
23.5500	13.0
23.5700	10.0
23.5900	13.0
23.6100	12.0
23.6300	16.0
23.6500	9.0
23.6700	15.0
23.6900	9.0
23.7100	11.0
23.7300	10.0
23.7500	13.0
23.7700	15.0
23.7900	12.0
23.8100	12.0
23.8300	6.0
23.8500	18.0
23.8700	14.0
23.8900	11.0
23.9100	8.0
23.9300	14.0
23.9500	13.0
23.9700	10.0
23.9900	19.0
24.0100	15.0
24.0300	13.0
24.0500	9.0
24.0700	16.0
24.0900	8.0
24.1100	13.0
24.1300	11.0
24.1500	7.0
24.1700	19.0
24.1900	9.0
24.2100	17.0
24.2300	14.0
24.2500	11.0
24.2700	12.0
24.2900	16.0
24.3100	14.0
24.3300	10.0
24.3500	15.0
24.3700	14.0
24.3900	12.0
24.4100	15.0
24.4300	10.0
24.4500	6.0
24.4700	10.0
24.4900	12.0
24.5100	9.0
24.5300	10.0
24.5500	14.0
24.5700	14.0
24.5900	5.0
24.6100	12.0
24.6300	11.0
24.6500	11.0
24.6700	16.0
24.6900	16.0
24.7100	14.0
24.7300	14.0
24.7500	14.0
24.7700	10.0
24.7900	14.0
24.8100	10.0
24.8300	26.0
24.8500	21.0
24.8700	21.0
24.8900	22.0
24.9100	22.0
24.9300	28.0
24.9500	22.0
24.9700	29.0
24.9900	31.0
25.0100	34.0
25.0300	37.0
25.0500	45.0
25.0700	54.0
25.0900	74.0
25.1100	85.0
25.1300	95.0
25.1500	116.0
25.1700	120.0
25.1900	196.0
25.2100	241.0
25.2300	330.0
25.2500	448.0
25.2700	519.0
25.2900	624.0
25.3100	694.0
25.3300	714.0
25.3500	635.0
25.3700	497.0
25.3900	419.0
25.4100	323.0
25.4300	212.0
25.4500	138.0
25.4700	78.0
25.4900	65.0
25.5100	40.0
25.5300	35.0
25.5500	33.0
25.5700	26.0
25.5900	28.0
25.6100	25.0
25.6300	17.0
25.6500	25.0
25.6700	16.0
25.6900	26.0
25.7100	22.0
25.7300	14.0
25.7500	19.0
25.7700	17.0
25.7900	20.0
25.8100	19.0
25.8300	19.0
25.8500	12.0
25.8700	15.0
25.8900	8.0
25.9100	11.0
25.9300	17.0
25.9500	14.0
25.9700	12.0
25.9900	17.0
26.0100	14.0
26.0300	13.0
26.0500	10.0
26.0700	22.0
26.0900	13.0
26.1100	13.0
26.1300	14.0
26.1500	9.0
26.1700	5.0
26.1900	7.0
26.2100	15.0
26.2300	9.0
26.2500	12.0
26.2700	13.0
26.2900	10.0
26.3100	5.0
26.3300	9.0
26.3500	18.0
26.3700	10.0
26.3900	10.0
26.4100	15.0
26.4300	11.0
26.4500	11.0
26.4700	8.0
26.4900	12.0
26.5100	7.0
26.5300	8.0
26.5500	7.0
26.5700	9.0
26.5900	16.0
26.6100	12.0
26.6300	8.0
26.6500	11.0
26.6700	12.0
26.6900	11.0
26.7100	12.0
26.7300	8.0
26.7500	10.0
26.7700	8.0
26.7900	11.0
26.8100	13.0
26.8300	12.0
26.8500	8.0
26.8700	7.0
26.8900	15.0
26.9100	11.0
26.9300	7.0
26.9500	12.0
26.9700	7.0
26.9900	11.0
27.0100	6.0
27.0300	14.0
27.0500	9.0
27.0700	10.0
27.0900	9.0
27.1100	10.0
27.1300	10.0
27.1500	12.0
27.1700	7.0
27.1900	12.0
27.2100	6.0
27.2300	11.0
27.2500	11.0
27.2700	9.0
27.2900	16.0
27.3100	19.0
27.3300	10.0
27.3500	12.0
27.3700	16.0
27.3900	22.0
27.4100	10.0
27.4300	13.0
27.4500	27.0
27.4700	20.0
27.4900	16.0
27.5100	20.0
27.5300	12.0
27.5500	10.0
27.5700	12.0
27.5900	9.0
27.6100	12.0
27.6300	9.0
27.6500	11.0
27.6700	17.0
27.6900	11.0
27.7100	11.0
27.7300	6.0
27.7500	8.0
27.7700	11.0
27.7900	7.0
27.8100	6.0
27.8300	5.0
27.8500	11.0
27.8700	12.0
27.8900	4.0
27.9100	13.0
27.9300	12.0
27.9500	15.0
27.9700	6.0
27.9900	3.0
28.0100	7.0
28.0300	3.0
28.0500	15.0
28.0700	6.0
28.0900	11.0
28.1100	16.0
28.1300	11.0
28.1500	5.0
28.1700	7.0
28.1900	13.0
28.2100	7.0
28.2300	12.0
28.2500	13.0
28.2700	8.0
28.2900	11.0
28.3100	18.0
28.3300	7.0
28.3500	10.0
28.3700	14.0
28.3900	6.0
28.4100	12.0
28.4300	14.0
28.4500	17.0
28.4700	21.0
28.4900	14.0
28.5100	7.0
28.5300	11.0
28.5500	14.0
28.5700	16.0
28.5900	20.0
28.6100	24.0
28.6300	18.0
28.6500	22.0
28.6700	19.0
28.6900	18.0
28.7100	26.0
28.7300	20.0
28.7500	18.0
28.7700	19.0
28.7900	21.0
28.8100	22.0
28.8300	14.0
28.8500	17.0
28.8700	19.0
28.8900	14.0
28.9100	13.0
28.9300	9.0
28.9500	12.0
28.9700	6.0
28.9900	18.0
29.0100	12.0
29.0300	16.0
29.0500	13.0
29.0700	8.0
29.0900	8.0
29.1100	10.0
29.1300	10.0
29.1500	11.0
29.1700	11.0
29.1900	14.0
29.2100	9.0
29.2300	10.0
29.2500	15.0
29.2700	13.0
29.2900	10.0
29.3100	16.0
29.3300	10.0
29.3500	15.0
29.3700	15.0
29.3900	25.0
29.4100	24.0
29.4300	18.0
29.4500	19.0
29.4700	16.0
29.4900	15.0
29.5100	11.0
29.5300	11.0
29.5500	11.0
29.5700	5.0
29.5900	13.0
29.6100	7.0
29.6300	10.0
29.6500	5.0
29.6700	7.0
29.6900	15.0
29.7100	9.0
29.7300	9.0
29.7500	8.0
29.7700	11.0
29.7900	12.0
29.8100	11.0
29.8300	10.0
29.8500	14.0
29.8700	7.0
29.8900	6.0
29.9100	11.0
29.9300	6.0
29.9500	6.0
29.9700	12.0
29.9900	10.0
30.0100	7.0
30.0300	9.0
30.0500	9.0
30.0700	10.0
30.0900	4.0
30.1100	6.0
30.1300	8.0
30.1500	8.0
30.1700	10.0
30.1900	10.0
30.2100	9.0
30.2300	6.0
30.2500	5.0
30.2700	6.0
30.2900	8.0
30.3100	8.0
30.3300	8.0
30.3500	9.0
30.3700	3.0
30.3900	9.0
30.4100	7.0
30.4300	4.0
30.4500	6.0
30.4700	8.0
30.4900	5.0
30.5100	8.0
30.5300	12.0
30.5500	6.0
30.5700	5.0
30.5900	7.0
30.6100	5.0
30.6300	7.0
30.6500	10.0
30.6700	8.0
30.6900	7.0
30.7100	10.0
30.7300	9.0
30.7500	8.0
30.7700	10.0
30.7900	7.0
30.8100	6.0
30.8300	9.0
30.8500	7.0
30.8700	6.0
30.8900	12.0
30.9100	6.0
30.9300	7.0
30.9500	10.0
30.9700	7.0
30.9900	5.0
31.0100	6.0
31.0300	4.0
31.0500	6.0
31.0700	8.0
31.0900	12.0
31.1100	5.0
31.1300	5.0
31.1500	8.0
31.1700	10.0
31.1900	9.0
31.2100	4.0
31.2300	3.0
31.2500	12.0
31.2700	11.0
31.2900	8.0
31.3100	6.0
31.3300	3.0
31.3500	7.0
31.3700	5.0
31.3900	8.0
31.4100	8.0
31.4300	9.0
31.4500	8.0
31.4700	5.0
31.4900	9.0
31.5100	2.0
31.5300	13.0
31.5500	7.0
31.5700	5.0
31.5900	7.0
31.6100	7.0
31.6300	9.0
31.6500	7.0
31.6700	11.0
31.6900	5.0
31.7100	10.0
31.7300	8.0
31.7500	13.0
31.7700	7.0
31.7900	6.0
31.8100	11.0
31.8300	6.0
31.8500	7.0
31.8700	14.0
31.8900	6.0
31.9100	11.0
31.9300	8.0
31.9500	6.0
31.9700	8.0
31.9900	8.0
32.0100	9.0
32.0300	8.0
32.0500	9.0
32.0700	9.0
32.0900	11.0
32.1100	7.0
32.1300	7.0
32.1500	9.0
32.1700	1.0
32.1900	7.0
32.2100	10.0
32.2300	12.0
32.2500	5.0
32.2700	9.0
32.2900	4.0
32.3100	8.0
32.3300	10.0
32.3500	5.0
32.3700	4.0
32.3900	8.0
32.4100	9.0
32.4300	7.0
32.4500	6.0
32.4700	6.0
32.4900	15.0
32.5100	6.0
32.5300	13.0
32.5500	8.0
32.5700	10.0
32.5900	9.0
32.6100	10.0
32.6300	5.0
32.6500	12.0
32.6700	14.0
32.6900	9.0
32.7100	9.0
32.7300	10.0
32.7500	10.0
32.7700	9.0
32.7900	20.0
32.8100	23.0
32.8300	18.0
32.8500	19.0
32.8700	11.0
32.8900	26.0
32.9100	20.0
32.9300	30.0
32.9500	31.0
32.9700	36.0
32.9900	40.0
33.0100	36.0
33.0300	45.0
33.0500	45.0
33.0700	50.0
33.0900	56.0
33.1100	62.0
33.1300	64.0
33.1500	51.0
33.1700	66.0
33.1900	43.0
33.2100	48.0
33.2300	39.0
33.2500	36.0
33.2700	29.0
33.2900	28.0
33.3100	15.0
33.3300	25.0
33.3500	16.0
33.3700	12.0
33.3900	17.0
33.4100	15.0
33.4300	21.0
33.4500	13.0
33.4700	14.0
33.4900	16.0
33.5100	14.0
33.5300	15.0
33.5500	10.0
33.5700	13.0
33.5900	24.0
33.6100	22.0
33.6300	18.0
33.6500	16.0
33.6700	24.0
33.6900	13.0
33.7100	18.0
33.7300	18.0
33.7500	22.0
33.7700	24.0
33.7900	20.0
33.8100	27.0
33.8300	33.0
33.8500	36.0
33.8700	47.0
33.8900	37.0
33.9100	28.0
33.9300	41.0
33.9500	42.0
33.9700	42.0
33.9900	50.0
34.0100	61.0
34.0300	54.0
34.0500	49.0
34.0700	63.0
34.0900	67.0
34.1100	55.0
34.1300	69.0
34.1500	63.0
34.1700	67.0
34.1900	38.0
34.2100	47.0
34.2300	49.0
34.2500	52.0
34.2700	46.0
34.2900	45.0
34.3100	31.0
34.3300	34.0
34.3500	36.0
34.3700	24.0
34.3900	25.0
34.4100	16.0
34.4300	30.0
34.4500	14.0
34.4700	25.0
34.4900	23.0
34.5100	12.0
34.5300	21.0
34.5500	17.0
34.5700	17.0
34.5900	15.0
34.6100	19.0
34.6300	13.0
34.6500	10.0
34.6700	15.0
34.6900	15.0
34.7100	10.0
34.7300	14.0
34.7500	19.0
34.7700	13.0
34.7900	8.0
34.8100	17.0
34.8300	14.0
34.8500	6.0
34.8700	10.0
34.8900	9.0
34.9100	7.0
34.9300	8.0
34.9500	7.0
34.9700	8.0
34.9900	10.0
35.0100	11.0
35.0300	7.0
35.0500	6.0
35.0700	11.0
35.0900	5.0
35.1100	3.0
35.1300	6.0
35.1500	6.0
35.1700	3.0
35.1900	7.0
35.2100	5.0
35.2300	13.0
35.2500	4.0
35.2700	6.0
35.2900	7.0
35.3100	6.0
35.3300	6.0
35.3500	8.0
35.3700	7.0
35.3900	5.0
35.4100	6.0
35.4300	9.0
35.4500	6.0
35.4700	7.0
35.4900	5.0
35.5100	3.0
35.5300	10.0
35.5500	9.0
35.5700	5.0
35.5900	5.0
35.6100	7.0
35.6300	12.0
35.6500	4.0
35.6700	5.0
35.6900	7.0
35.7100	10.0
35.7300	5.0
35.7500	9.0
35.7700	7.0
35.7900	7.0
35.8100	4.0
35.8300	8.0
35.8500	4.0
35.8700	6.0
35.8900	5.0
35.9100	7.0
35.9300	6.0
35.9500	6.0
35.9700	10.0
35.9900	5.0
36.0100	10.0
36.0300	10.0
36.0500	6.0
36.0700	9.0
36.0900	18.0
36.1100	16.0
36.1300	10.0
36.1500	13.0
36.1700	9.0
36.1900	10.0
36.2100	5.0
36.2300	1.0
36.2500	6.0
36.2700	5.0
36.2900	2.0
36.3100	5.0
36.3300	8.0
36.3500	7.0
36.3700	4.0
36.3900	6.0
36.4100	4.0
36.4300	7.0
36.4500	6.0
36.4700	8.0
36.4900	5.0
36.5100	7.0
36.5300	4.0
36.5500	4.0
36.5700	5.0
36.5900	2.0
36.6100	5.0
36.6300	6.0
36.6500	6.0
36.6700	4.0
36.6900	11.0
36.7100	7.0
36.7300	7.0
36.7500	6.0
36.7700	9.0
36.7900	6.0
36.8100	5.0
36.8300	8.0
36.8500	13.0
36.8700	19.0
36.8900	23.0
36.9100	30.0
36.9300	31.0
36.9500	43.0
36.9700	43.0
36.9900	36.0
37.0100	38.0
37.0300	36.0
37.0500	31.0
37.0700	21.0
37.0900	23.0
37.1100	20.0
37.1300	10.0
37.1500	8.0
37.1700	5.0
37.1900	11.0
37.2100	6.0
37.2300	14.0
37.2500	8.0
37.2700	14.0
37.2900	4.0
37.3100	7.0
37.3300	6.0
37.3500	9.0
37.3700	9.0
37.3900	7.0
37.4100	10.0
37.4300	7.0
37.4500	7.0
37.4700	8.0
37.4900	7.0
37.5100	8.0
37.5300	8.0
37.5500	6.0
37.5700	12.0
37.5900	13.0
37.6100	26.0
37.6300	17.0
37.6500	25.0
37.6700	33.0
37.6900	43.0
37.7100	66.0
37.7300	83.0
37.7500	116.0
37.7700	113.0
37.7900	122.0
37.8100	141.0
37.8300	136.0
37.8500	132.0
37.8700	82.0
37.8900	91.0
37.9100	73.0
37.9300	70.0
37.9500	43.0
37.9700	31.0
37.9900	29.0
38.0100	17.0
38.0300	15.0
38.0500	13.0
38.0700	11.0
38.0900	13.0
38.1100	12.0
38.1300	11.0
38.1500	5.0
38.1700	7.0
38.1900	3.0
38.2100	6.0
38.2300	8.0
38.2500	12.0
38.2700	3.0
38.2900	5.0
38.3100	11.0
38.3300	12.0
38.3500	6.0
38.3700	8.0
38.3900	11.0
38.4100	12.0
38.4300	15.0
38.4500	13.0
38.4700	22.0
38.4900	17.0
38.5100	32.0
38.5300	38.0
38.5500	56.0
38.5700	51.0
38.5900	42.0
38.6100	41.0
38.6300	59.0
38.6500	41.0
38.6700	38.0
38.6900	29.0
38.7100	19.0
38.7300	15.0
38.7500	16.0
38.7700	9.0
38.7900	6.0
38.8100	4.0
38.8300	5.0
38.8500	8.0
38.8700	6.0
38.8900	10.0
38.9100	7.0
38.9300	4.0
38.9500	4.0
38.9700	3.0
38.9900	6.0
39.0100	5.0
39.0300	6.0
39.0500	9.0
39.0700	5.0
39.0900	11.0
39.1100	8.0
39.1300	11.0
39.1500	11.0
39.1700	9.0
39.1900	7.0
39.2100	4.0
39.2300	7.0
39.2500	4.0
39.2700	6.0
39.2900	5.0
39.3100	9.0
39.3300	10.0
39.3500	6.0
39.3700	9.0
39.3900	9.0
39.4100	3.0
39.4300	6.0
39.4500	6.0
39.4700	9.0
39.4900	9.0
39.5100	8.0
39.5300	4.0
39.5500	2.0
39.5700	2.0
39.5900	3.0
39.6100	6.0
39.6300	4.0
39.6500	7.0
39.6700	2.0
39.6900	0.0
39.7100	2.0
39.7300	5.0
39.7500	8.0
39.7700	1.0
39.7900	7.0
39.8100	3.0
39.8300	4.0
39.8500	6.0
39.8700	4.0
39.8900	2.0
39.9100	5.0
39.9300	5.0
39.9500	5.0
39.9700	9.0
39.9900	3.0
40.0100	5.0
40.0300	6.0
40.0500	5.0
40.0700	6.0
40.0900	5.0
40.1100	5.0
40.1300	5.0
40.1500	6.0
40.1700	5.0
40.1900	3.0
40.2100	5.0
40.2300	5.0
40.2500	6.0
40.2700	7.0
40.2900	5.0
40.3100	3.0
40.3300	2.0
40.3500	5.0
40.3700	8.0
40.3900	5.0
40.4100	5.0
40.4300	3.0
40.4500	5.0
40.4700	2.0
40.4900	2.0
40.5100	7.0
40.5300	6.0
40.5500	4.0
40.5700	8.0
40.5900	3.0
40.6100	6.0
40.6300	4.0
40.6500	4.0
40.6700	5.0
40.6900	6.0
40.7100	8.0
40.7300	8.0
40.7500	6.0
40.7700	7.0
40.7900	6.0
40.8100	3.0
40.8300	4.0
40.8500	7.0
40.8700	7.0
40.8900	7.0
40.9100	10.0
40.9300	5.0
40.9500	7.0
40.9700	6.0
40.9900	6.0
41.0100	9.0
41.0300	3.0
41.0500	6.0
41.0700	4.0
41.0900	7.0
41.1100	3.0
41.1300	5.0
41.1500	3.0
41.1700	5.0
41.1900	5.0
41.2100	3.0
41.2300	6.0
41.2500	7.0
41.2700	6.0
41.2900	6.0
41.3100	6.0
41.3300	4.0
41.3500	8.0
41.3700	2.0
41.3900	4.0
41.4100	5.0
41.4300	2.0
41.4500	6.0
41.4700	3.0
41.4900	2.0
41.5100	2.0
41.5300	7.0
41.5500	6.0
41.5700	5.0
41.5900	3.0
41.6100	4.0
41.6300	4.0
41.6500	2.0
41.6700	5.0
41.6900	5.0
41.7100	6.0
41.7300	3.0
41.7500	3.0
41.7700	7.0
41.7900	7.0
41.8100	0.0
41.8300	4.0
41.8500	2.0
41.8700	2.0
41.8900	4.0
41.9100	1.0
41.9300	2.0
41.9500	2.0
41.9700	4.0
41.9900	2.0
42.0100	4.0
42.0300	5.0
42.0500	3.0
42.0700	2.0
42.0900	6.0
42.1100	3.0
42.1300	2.0
42.1500	5.0
42.1700	3.0
42.1900	5.0
42.2100	5.0
42.2300	2.0
42.2500	5.0
42.2700	4.0
42.2900	11.0
42.3100	3.0
42.3300	1.0
42.3500	1.0
42.3700	3.0
42.3900	2.0
42.4100	5.0
42.4300	5.0
42.4500	5.0
42.4700	2.0
42.4900	1.0
42.5100	1.0
42.5300	2.0
42.5500	4.0
42.5700	5.0
42.5900	5.0
42.6100	2.0
42.6300	8.0
42.6500	2.0
42.6700	4.0
42.6900	4.0
42.7100	2.0
42.7300	4.0
42.7500	3.0
42.7700	3.0
42.7900	2.0
42.8100	3.0
42.8300	4.0
42.8500	4.0
42.8700	2.0
42.8900	3.0
42.9100	3.0
42.9300	4.0
42.9500	3.0
42.9700	5.0
42.9900	5.0
43.0100	6.0
43.0300	6.0
43.0500	4.0
43.0700	7.0
43.0900	3.0
43.1100	8.0
43.1300	6.0
43.1500	5.0
43.1700	5.0
43.1900	0.0
43.2100	3.0
43.2300	1.0
43.2500	3.0
43.2700	2.0
43.2900	4.0
43.3100	2.0
43.3300	3.0
43.3500	1.0
43.3700	2.0
43.3900	3.0
43.4100	3.0
43.4300	2.0
43.4500	2.0
43.4700	1.0
43.4900	5.0
43.5100	6.0
43.5300	2.0
43.5500	3.0
43.5700	3.0
43.5900	4.0
43.6100	2.0
43.6300	3.0
43.6500	5.0
43.6700	3.0
43.6900	1.0
43.7100	3.0
43.7300	0.0
43.7500	5.0
43.7700	0.0
43.7900	2.0
43.8100	3.0
43.8300	4.0
43.8500	4.0
43.8700	3.0
43.8900	3.0
43.9100	5.0
43.9300	3.0
43.9500	2.0
43.9700	4.0
43.9900	3.0
44.0100	6.0
44.0300	4.0
44.0500	7.0
44.0700	7.0
44.0900	8.0
44.1100	4.0
44.1300	8.0
44.1500	4.0
44.1700	4.0
44.1900	3.0
44.2100	2.0
44.2300	3.0
44.2500	4.0
44.2700	5.0
44.2900	7.0
44.3100	5.0
44.3300	7.0
44.3500	8.0
44.3700	2.0
44.3900	8.0
44.4100	4.0
44.4300	1.0
44.4500	3.0
44.4700	7.0
44.4900	2.0
44.5100	2.0
44.5300	3.0
44.5500	5.0
44.5700	5.0
44.5900	3.0
44.6100	3.0
44.6300	7.0
44.6500	2.0
44.6700	3.0
44.6900	5.0
44.7100	7.0
44.7300	4.0
44.7500	5.0
44.7700	4.0
44.7900	2.0
44.8100	3.0
44.8300	4.0
44.8500	0.0
44.8700	2.0
44.8900	6.0
44.9100	4.0
44.9300	2.0
44.9500	5.0
44.9700	0.0
44.9900	5.0
45.0100	3.0
45.0300	4.0
45.0500	5.0
45.0700	4.0
45.0900	3.0
45.1100	3.0
45.1300	2.0
45.1500	1.0
45.1700	8.0
45.1900	1.0
45.2100	4.0
45.2300	5.0
45.2500	5.0
45.2700	3.0
45.2900	3.0
45.3100	6.0
45.3300	2.0
45.3500	9.0
45.3700	2.0
45.3900	7.0
45.4100	3.0
45.4300	5.0
45.4500	0.0
45.4700	4.0
45.4900	4.0
45.5100	3.0
45.5300	5.0
45.5500	4.0
45.5700	8.0
45.5900	4.0
45.6100	2.0
45.6300	1.0
45.6500	4.0
45.6700	7.0
45.6900	6.0
45.7100	3.0
45.7300	2.0
45.7500	3.0
45.7700	5.0
45.7900	4.0
45.8100	2.0
45.8300	5.0
45.8500	2.0
45.8700	3.0
45.8900	4.0
45.9100	1.0
45.9300	4.0
45.9500	2.0
45.9700	2.0
45.9900	1.0
46.0100	1.0
46.0300	2.0
46.0500	6.0
46.0700	5.0
46.0900	4.0
46.1100	7.0
46.1300	3.0
46.1500	6.0
46.1700	4.0
46.1900	1.0
46.2100	3.0
46.2300	4.0
46.2500	7.0
46.2700	2.0
46.2900	5.0
46.3100	9.0
46.3300	7.0
46.3500	9.0
46.3700	2.0
46.3900	5.0
46.4100	7.0
46.4300	9.0
46.4500	3.0
46.4700	3.0
46.4900	3.0
46.5100	3.0
46.5300	6.0
46.5500	5.0
46.5700	5.0
46.5900	10.0
46.6100	7.0
46.6300	10.0
46.6500	9.0
46.6700	10.0
46.6900	14.0
46.7100	8.0
46.7300	8.0
46.7500	13.0
46.7700	13.0
46.7900	12.0
46.8100	9.0
46.8300	11.0
46.8500	14.0
46.8700	16.0
46.8900	13.0
46.9100	19.0
46.9300	9.0
46.9500	22.0
46.9700	13.0
46.9900	20.0
47.0100	24.0
47.0300	20.0
47.0500	9.0
47.0700	24.0
47.0900	26.0
47.1100	27.0
47.1300	21.0
47.1500	22.0
47.1700	24.0
47.1900	15.0
47.2100	23.0
47.2300	22.0
47.2500	17.0
47.2700	22.0
47.2900	21.0
47.3100	15.0
47.3300	23.0
47.3500	26.0
47.3700	31.0
47.3900	22.0
47.4100	23.0
47.4300	37.0
47.4500	34.0
47.4700	34.0
47.4900	31.0
47.5100	44.0
47.5300	43.0
47.5500	43.0
47.5700	46.0
47.5900	39.0
47.6100	31.0
47.6300	30.0
47.6500	25.0
47.6700	32.0
47.6900	28.0
47.7100	26.0
47.7300	19.0
47.7500	18.0
47.7700	20.0
47.7900	14.0
47.8100	14.0
47.8300	26.0
47.8500	27.0
47.8700	15.0
47.8900	35.0
47.9100	37.0
47.9300	52.0
47.9500	66.0
47.9700	83.0
47.9900	119.0
48.0100	133.0
48.0300	164.0
48.0500	180.0
48.0700	219.0
48.0900	156.0
48.1100	132.0
48.1300	119.0
48.1500	116.0
48.1700	106.0
48.1900	107.0
48.2100	93.0
48.2300	55.0
48.2500	43.0
48.2700	29.0
48.2900	27.0
48.3100	25.0
48.3300	10.0
48.3500	10.0
48.3700	9.0
48.3900	12.0
48.4100	8.0
48.4300	10.0
48.4500	12.0
48.4700	9.0
48.4900	9.0
48.5100	8.0
48.5300	11.0
48.5500	9.0
48.5700	10.0
48.5900	5.0
48.6100	5.0
48.6300	5.0
48.6500	7.0
48.6700	5.0
48.6900	4.0
48.7100	10.0
48.7300	4.0
48.7500	3.0
48.7700	10.0
48.7900	4.0
48.8100	3.0
48.8300	4.0
48.8500	3.0
48.8700	4.0
48.8900	5.0
48.9100	7.0
48.9300	4.0
48.9500	6.0
48.9700	3.0
48.9900	2.0
49.0100	9.0
49.0300	7.0
49.0500	5.0
49.0700	10.0
49.0900	4.0
49.1100	6.0
49.1300	3.0
49.1500	4.0
49.1700	6.0
49.1900	1.0
49.2100	7.0
49.2300	8.0
49.2500	5.0
49.2700	3.0
49.2900	5.0
49.3100	3.0
49.3300	8.0
49.3500	4.0
49.3700	4.0
49.3900	5.0
49.4100	6.0
49.4300	2.0
[truncated: 2,028 more rows]
