# Supplementary material for: Experimental data of CaTiO3 photocatalyst for degradation of organic pollutants (Brilliant green dye) – Green synthesis, characterization and kinetic study
Source: Data Brief. 2020 Jul 31;32:106099. doi: 10.1016/j.dib.2020.106099 (PMC7451799; doi:10.1016/j.dib.2020.106099)
Supplement: Supplementary file 1 [file mmc1.zip › All RAW Data for Data in Brief/XRD/XRD_CaTiO3 (2_7).csv]

[Measurement conditions]
Sample identification	C443
Comment - 1	Theta (10-90)
Comment - 2	Configuration=Stage Flat Samples, Owner=User-1, Creation date=9/15/2009 2:20:30 PM
Comment - 3	Goniometer=PW3050/60 (Theta/Theta); Minimum step size 2Theta:0.001; Minimum step size Omega:0.001
Comment - 4	Sample stage=PW3071/xx Bracket
Comment - 5	Diffractometer system=XPERT-PRO
Comment - 6	Measurement program=Theta (10-90), Owner=User-1, Creation date=1/25/2018 8:59:22 AM
Anode material	Cu
K-Alpha1 wavelength	1.5405980
K-Alpha2 wavelength	1.5444260
Ratio K-Alpha2/K-Alpha1	0.500
Divergence slit	Fixed	1.52mm
Receiving slit	0.10
Monochromator used	NO
Generator voltage	40
Tube current	35
File date and time	03/Apr/2020 08:01
Unit cell
h k l	0 0 0
Scan axis	Gonio
Scan range	10.0000	90.0000
Scan step size	0.0200000
No. of points	4000
Scan type	CONTINUOUS
Time per step	0.70
[Scan points]
Angle	Intensity
10.0100	39.0
10.0300	48.0
10.0500	54.0
10.0700	58.0
10.0900	46.0
10.1100	57.0
10.1300	41.0
10.1500	41.0
10.1700	56.0
10.1900	46.0
10.2100	53.0
10.2300	43.0
10.2500	54.0
10.2700	52.0
10.2900	43.0
10.3100	50.0
10.3300	52.0
10.3500	42.0
10.3700	37.0
10.3900	45.0
10.4100	51.0
10.4300	46.0
10.4500	44.0
10.4700	51.0
10.4900	43.0
10.5100	44.0
10.5300	50.0
10.5500	50.0
10.5700	36.0
10.5900	38.0
10.6100	50.0
10.6300	50.0
10.6500	36.0
10.6700	51.0
10.6900	35.0
10.7100	42.0
10.7300	50.0
10.7500	40.0
10.7700	49.0
10.7900	38.0
10.8100	50.0
10.8300	52.0
10.8500	50.0
10.8700	40.0
10.8900	45.0
10.9100	41.0
10.9300	45.0
10.9500	50.0
10.9700	41.0
10.9900	49.0
11.0100	45.0
11.0300	45.0
11.0500	44.0
11.0700	38.0
11.0900	42.0
11.1100	56.0
11.1300	32.0
11.1500	45.0
11.1700	45.0
11.1900	43.0
11.2100	39.0
11.2300	39.0
11.2500	40.0
11.2700	44.0
11.2900	44.0
11.3100	51.0
11.3300	40.0
11.3500	45.0
11.3700	37.0
11.3900	45.0
11.4100	38.0
11.4300	35.0
11.4500	39.0
11.4700	30.0
11.4900	38.0
11.5100	47.0
11.5300	50.0
11.5500	34.0
11.5700	33.0
11.5900	41.0
11.6100	41.0
11.6300	37.0
11.6500	36.0
11.6700	41.0
11.6900	38.0
11.7100	48.0
11.7300	33.0
11.7500	30.0
11.7700	28.0
11.7900	43.0
11.8100	31.0
11.8300	35.0
11.8500	35.0
11.8700	33.0
11.8900	28.0
11.9100	36.0
11.9300	50.0
11.9500	26.0
11.9700	36.0
11.9900	42.0
12.0100	47.0
12.0300	22.0
12.0500	41.0
12.0700	48.0
12.0900	29.0
12.1100	25.0
12.1300	30.0
12.1500	46.0
12.1700	38.0
12.1900	38.0
12.2100	37.0
12.2300	40.0
12.2500	27.0
12.2700	36.0
12.2900	40.0
12.3100	43.0
12.3300	34.0
12.3500	34.0
12.3700	45.0
12.3900	38.0
12.4100	40.0
12.4300	35.0
12.4500	42.0
12.4700	36.0
12.4900	34.0
12.5100	34.0
12.5300	40.0
12.5500	35.0
12.5700	32.0
12.5900	25.0
12.6100	41.0
12.6300	34.0
12.6500	37.0
12.6700	36.0
12.6900	38.0
12.7100	47.0
12.7300	36.0
12.7500	48.0
12.7700	46.0
12.7900	31.0
12.8100	45.0
12.8300	34.0
12.8500	39.0
12.8700	33.0
12.8900	39.0
12.9100	31.0
12.9300	46.0
12.9500	36.0
12.9700	31.0
12.9900	47.0
13.0100	39.0
13.0300	32.0
13.0500	31.0
13.0700	35.0
13.0900	46.0
13.1100	31.0
13.1300	32.0
13.1500	41.0
13.1700	33.0
13.1900	31.0
13.2100	24.0
13.2300	39.0
13.2500	42.0
13.2700	40.0
13.2900	37.0
13.3100	25.0
13.3300	36.0
13.3500	38.0
13.3700	33.0
13.3900	32.0
13.4100	43.0
13.4300	33.0
13.4500	33.0
13.4700	30.0
13.4900	31.0
13.5100	36.0
13.5300	32.0
13.5500	33.0
13.5700	45.0
13.5900	39.0
13.6100	31.0
13.6300	40.0
13.6500	36.0
13.6700	24.0
13.6900	35.0
13.7100	33.0
13.7300	27.0
13.7500	40.0
13.7700	33.0
13.7900	28.0
13.8100	37.0
13.8300	38.0
13.8500	31.0
13.8700	21.0
13.8900	36.0
13.9100	28.0
13.9300	25.0
13.9500	40.0
13.9700	27.0
13.9900	31.0
14.0100	24.0
14.0300	39.0
14.0500	29.0
14.0700	36.0
14.0900	25.0
14.1100	29.0
14.1300	34.0
14.1500	41.0
14.1700	26.0
14.1900	20.0
14.2100	37.0
14.2300	32.0
14.2500	27.0
14.2700	24.0
14.2900	29.0
14.3100	31.0
14.3300	38.0
14.3500	30.0
14.3700	36.0
14.3900	32.0
14.4100	35.0
14.4300	32.0
14.4500	31.0
14.4700	27.0
14.4900	29.0
14.5100	38.0
14.5300	27.0
14.5500	35.0
14.5700	25.0
14.5900	25.0
14.6100	35.0
14.6300	32.0
14.6500	28.0
14.6700	35.0
14.6900	24.0
14.7100	22.0
14.7300	35.0
14.7500	32.0
14.7700	32.0
14.7900	30.0
14.8100	24.0
14.8300	43.0
14.8500	30.0
14.8700	38.0
14.8900	31.0
14.9100	25.0
14.9300	38.0
14.9500	32.0
14.9700	34.0
14.9900	31.0
15.0100	29.0
15.0300	31.0
15.0500	29.0
15.0700	36.0
15.0900	32.0
15.1100	39.0
15.1300	29.0
15.1500	28.0
15.1700	28.0
15.1900	32.0
15.2100	34.0
15.2300	36.0
15.2500	31.0
15.2700	28.0
15.2900	22.0
15.3100	29.0
15.3300	30.0
15.3500	27.0
15.3700	25.0
15.3900	33.0
15.4100	34.0
15.4300	27.0
15.4500	30.0
15.4700	40.0
15.4900	24.0
15.5100	29.0
15.5300	22.0
15.5500	28.0
15.5700	28.0
15.5900	30.0
15.6100	29.0
15.6300	31.0
15.6500	23.0
15.6700	26.0
15.6900	25.0
15.7100	31.0
15.7300	20.0
15.7500	32.0
15.7700	28.0
15.7900	28.0
15.8100	26.0
15.8300	31.0
15.8500	31.0
15.8700	32.0
15.8900	30.0
15.9100	25.0
15.9300	31.0
15.9500	34.0
15.9700	29.0
15.9900	32.0
16.0100	29.0
16.0300	30.0
16.0500	32.0
16.0700	20.0
16.0900	34.0
16.1100	35.0
16.1300	31.0
16.1500	33.0
16.1700	29.0
16.1900	26.0
16.2100	24.0
16.2300	26.0
16.2500	26.0
16.2700	24.0
16.2900	23.0
16.3100	20.0
16.3300	26.0
16.3500	27.0
16.3700	25.0
16.3900	28.0
16.4100	29.0
16.4300	22.0
16.4500	37.0
16.4700	19.0
16.4900	35.0
16.5100	29.0
16.5300	30.0
16.5500	30.0
16.5700	24.0
16.5900	24.0
16.6100	28.0
16.6300	28.0
16.6500	37.0
16.6700	32.0
16.6900	30.0
16.7100	33.0
16.7300	30.0
16.7500	25.0
16.7700	28.0
16.7900	18.0
16.8100	25.0
16.8300	30.0
16.8500	29.0
16.8700	12.0
16.8900	24.0
16.9100	31.0
16.9300	26.0
16.9500	20.0
16.9700	25.0
16.9900	23.0
17.0100	20.0
17.0300	33.0
17.0500	21.0
17.0700	22.0
17.0900	29.0
17.1100	21.0
17.1300	25.0
17.1500	25.0
17.1700	22.0
17.1900	25.0
17.2100	19.0
17.2300	36.0
17.2500	23.0
17.2700	26.0
17.2900	21.0
17.3100	23.0
17.3300	19.0
17.3500	32.0
17.3700	23.0
17.3900	14.0
17.4100	24.0
17.4300	24.0
17.4500	30.0
17.4700	17.0
17.4900	22.0
17.5100	21.0
17.5300	31.0
17.5500	26.0
17.5700	24.0
17.5900	22.0
17.6100	34.0
17.6300	36.0
17.6500	29.0
17.6700	32.0
17.6900	30.0
17.7100	32.0
17.7300	38.0
17.7500	35.0
17.7700	38.0
17.7900	46.0
17.8100	36.0
17.8300	42.0
17.8500	33.0
17.8700	34.0
17.8900	36.0
17.9100	44.0
17.9300	47.0
17.9500	44.0
17.9700	38.0
17.9900	50.0
18.0100	59.0
18.0300	48.0
18.0500	45.0
18.0700	52.0
18.0900	62.0
18.1100	50.0
18.1300	51.0
18.1500	37.0
18.1700	44.0
18.1900	46.0
18.2100	35.0
18.2300	43.0
18.2500	33.0
18.2700	37.0
18.2900	24.0
18.3100	38.0
18.3300	29.0
18.3500	27.0
18.3700	26.0
18.3900	22.0
18.4100	20.0
18.4300	20.0
18.4500	20.0
18.4700	28.0
18.4900	22.0
18.5100	32.0
18.5300	21.0
18.5500	19.0
18.5700	17.0
18.5900	26.0
18.6100	19.0
18.6300	26.0
18.6500	25.0
18.6700	29.0
18.6900	21.0
18.7100	19.0
18.7300	23.0
18.7500	18.0
18.7700	13.0
18.7900	22.0
18.8100	18.0
18.8300	24.0
18.8500	19.0
18.8700	18.0
18.8900	17.0
18.9100	24.0
18.9300	18.0
18.9500	17.0
18.9700	23.0
18.9900	16.0
19.0100	16.0
19.0300	18.0
19.0500	18.0
19.0700	18.0
19.0900	18.0
19.1100	16.0
19.1300	21.0
19.1500	25.0
19.1700	15.0
19.1900	18.0
19.2100	15.0
19.2300	16.0
19.2500	13.0
19.2700	22.0
19.2900	19.0
19.3100	22.0
19.3300	23.0
19.3500	21.0
19.3700	19.0
19.3900	21.0
19.4100	15.0
19.4300	13.0
19.4500	18.0
19.4700	18.0
19.4900	20.0
19.5100	16.0
19.5300	18.0
19.5500	15.0
19.5700	17.0
19.5900	22.0
19.6100	14.0
19.6300	22.0
19.6500	15.0
19.6700	11.0
19.6900	17.0
19.7100	23.0
19.7300	19.0
19.7500	25.0
19.7700	20.0
19.7900	14.0
19.8100	20.0
19.8300	22.0
19.8500	18.0
19.8700	16.0
19.8900	22.0
19.9100	19.0
19.9300	15.0
19.9500	11.0
19.9700	17.0
19.9900	15.0
20.0100	17.0
20.0300	10.0
20.0500	15.0
20.0700	19.0
20.0900	14.0
20.1100	12.0
20.1300	13.0
20.1500	10.0
20.1700	11.0
20.1900	11.0
20.2100	15.0
20.2300	10.0
20.2500	15.0
20.2700	20.0
20.2900	17.0
20.3100	20.0
20.3300	12.0
20.3500	22.0
20.3700	13.0
20.3900	13.0
20.4100	8.0
20.4300	19.0
20.4500	14.0
20.4700	19.0
20.4900	9.0
20.5100	18.0
20.5300	18.0
20.5500	23.0
20.5700	21.0
20.5900	23.0
20.6100	15.0
20.6300	12.0
20.6500	13.0
20.6700	15.0
20.6900	14.0
20.7100	12.0
20.7300	14.0
20.7500	22.0
20.7700	15.0
20.7900	13.0
20.8100	19.0
20.8300	17.0
20.8500	18.0
20.8700	21.0
20.8900	21.0
20.9100	18.0
20.9300	17.0
20.9500	12.0
20.9700	14.0
20.9900	10.0
21.0100	16.0
21.0300	10.0
21.0500	22.0
21.0700	14.0
21.0900	30.0
21.1100	12.0
21.1300	13.0
21.1500	16.0
21.1700	19.0
21.1900	16.0
21.2100	17.0
21.2300	14.0
21.2500	20.0
21.2700	8.0
21.2900	20.0
21.3100	6.0
21.3300	13.0
21.3500	9.0
21.3700	9.0
21.3900	14.0
21.4100	10.0
21.4300	10.0
21.4500	14.0
21.4700	19.0
21.4900	10.0
21.5100	14.0
21.5300	10.0
21.5500	18.0
21.5700	14.0
21.5900	13.0
21.6100	15.0
21.6300	14.0
21.6500	15.0
21.6700	16.0
21.6900	19.0
21.7100	12.0
21.7300	13.0
21.7500	15.0
21.7700	13.0
21.7900	15.0
21.8100	12.0
21.8300	12.0
21.8500	15.0
21.8700	15.0
21.8900	18.0
21.9100	8.0
21.9300	15.0
21.9500	15.0
21.9700	25.0
21.9900	10.0
22.0100	6.0
22.0300	20.0
22.0500	14.0
22.0700	12.0
22.0900	10.0
22.1100	10.0
22.1300	11.0
22.1500	10.0
22.1700	10.0
22.1900	13.0
22.2100	14.0
22.2300	9.0
22.2500	16.0
22.2700	15.0
22.2900	9.0
22.3100	11.0
22.3300	11.0
22.3500	9.0
22.3700	12.0
22.3900	16.0
22.4100	12.0
22.4300	15.0
22.4500	8.0
22.4700	19.0
22.4900	14.0
22.5100	16.0
22.5300	17.0
22.5500	15.0
22.5700	12.0
22.5900	18.0
22.6100	18.0
22.6300	21.0
22.6500	12.0
22.6700	14.0
22.6900	15.0
22.7100	12.0
22.7300	11.0
22.7500	18.0
22.7700	15.0
22.7900	17.0
22.8100	8.0
22.8300	15.0
22.8500	10.0
22.8700	14.0
22.8900	11.0
22.9100	10.0
22.9300	14.0
22.9500	15.0
22.9700	16.0
22.9900	15.0
23.0100	18.0
23.0300	12.0
23.0500	16.0
23.0700	14.0
23.0900	17.0
23.1100	17.0
23.1300	13.0
23.1500	17.0
23.1700	17.0
23.1900	17.0
23.2100	19.0
23.2300	15.0
23.2500	11.0
23.2700	11.0
23.2900	25.0
23.3100	14.0
23.3300	17.0
23.3500	22.0
23.3700	15.0
23.3900	13.0
23.4100	20.0
23.4300	11.0
23.4500	12.0
23.4700	18.0
23.4900	11.0
23.5100	11.0
23.5300	11.0
23.5500	17.0
23.5700	12.0
23.5900	22.0
23.6100	14.0
23.6300	7.0
23.6500	7.0
23.6700	11.0
23.6900	6.0
23.7100	12.0
23.7300	15.0
23.7500	16.0
23.7700	13.0
23.7900	14.0
23.8100	15.0
23.8300	10.0
23.8500	10.0
23.8700	12.0
23.8900	15.0
23.9100	12.0
23.9300	15.0
23.9500	14.0
23.9700	13.0
23.9900	10.0
24.0100	13.0
24.0300	10.0
24.0500	11.0
24.0700	16.0
24.0900	10.0
24.1100	11.0
24.1300	9.0
24.1500	14.0
24.1700	10.0
24.1900	12.0
24.2100	26.0
24.2300	16.0
24.2500	11.0
24.2700	11.0
24.2900	10.0
24.3100	11.0
24.3300	15.0
24.3500	17.0
24.3700	14.0
24.3900	14.0
24.4100	12.0
24.4300	8.0
24.4500	12.0
24.4700	11.0
24.4900	17.0
24.5100	7.0
24.5300	4.0
24.5500	16.0
24.5700	8.0
24.5900	9.0
24.6100	16.0
24.6300	8.0
24.6500	10.0
24.6700	15.0
24.6900	16.0
24.7100	11.0
24.7300	17.0
24.7500	20.0
24.7700	12.0
24.7900	22.0
24.8100	20.0
24.8300	15.0
24.8500	33.0
24.8700	11.0
24.8900	22.0
24.9100	26.0
24.9300	18.0
24.9500	27.0
24.9700	18.0
24.9900	29.0
25.0100	30.0
25.0300	29.0
25.0500	45.0
25.0700	37.0
25.0900	50.0
25.1100	74.0
25.1300	68.0
25.1500	90.0
25.1700	114.0
25.1900	175.0
25.2100	210.0
25.2300	264.0
25.2500	328.0
25.2700	382.0
25.2900	515.0
25.3100	589.0
25.3300	630.0
25.3500	652.0
25.3700	681.0
25.3900	573.0
25.4100	479.0
25.4300	393.0
25.4500	251.0
25.4700	174.0
25.4900	120.0
25.5100	83.0
25.5300	56.0
25.5500	48.0
25.5700	34.0
25.5900	34.0
25.6100	20.0
25.6300	32.0
25.6500	22.0
25.6700	21.0
25.6900	22.0
25.7100	27.0
25.7300	15.0
25.7500	15.0
25.7700	14.0
25.7900	13.0
25.8100	17.0
25.8300	14.0
25.8500	17.0
25.8700	14.0
25.8900	11.0
25.9100	18.0
25.9300	16.0
25.9500	17.0
25.9700	13.0
25.9900	10.0
26.0100	9.0
26.0300	20.0
26.0500	17.0
26.0700	9.0
26.0900	12.0
26.1100	10.0
26.1300	13.0
26.1500	7.0
26.1700	10.0
26.1900	6.0
26.2100	4.0
26.2300	7.0
26.2500	13.0
26.2700	16.0
26.2900	12.0
26.3100	8.0
26.3300	7.0
26.3500	15.0
26.3700	14.0
26.3900	12.0
26.4100	9.0
26.4300	9.0
26.4500	5.0
26.4700	6.0
26.4900	5.0
26.5100	10.0
26.5300	11.0
26.5500	7.0
26.5700	8.0
26.5900	18.0
26.6100	12.0
26.6300	8.0
26.6500	14.0
26.6700	7.0
26.6900	8.0
26.7100	12.0
26.7300	8.0
26.7500	11.0
26.7700	7.0
26.7900	11.0
26.8100	8.0
26.8300	9.0
26.8500	5.0
26.8700	8.0
26.8900	8.0
26.9100	10.0
26.9300	8.0
26.9500	14.0
26.9700	10.0
26.9900	10.0
27.0100	11.0
27.0300	11.0
27.0500	10.0
27.0700	7.0
27.0900	11.0
27.1100	3.0
27.1300	7.0
27.1500	8.0
27.1700	9.0
27.1900	6.0
27.2100	20.0
27.2300	10.0
27.2500	9.0
27.2700	7.0
27.2900	15.0
27.3100	9.0
27.3300	13.0
27.3500	8.0
27.3700	9.0
27.3900	15.0
27.4100	11.0
27.4300	11.0
27.4500	14.0
27.4700	23.0
27.4900	16.0
27.5100	21.0
27.5300	8.0
27.5500	13.0
27.5700	16.0
27.5900	3.0
27.6100	8.0
27.6300	12.0
27.6500	3.0
27.6700	10.0
27.6900	10.0
27.7100	4.0
27.7300	10.0
27.7500	10.0
27.7700	11.0
27.7900	11.0
27.8100	7.0
27.8300	5.0
27.8500	7.0
27.8700	9.0
27.8900	11.0
27.9100	14.0
27.9300	7.0
27.9500	10.0
27.9700	11.0
27.9900	5.0
28.0100	6.0
28.0300	11.0
28.0500	11.0
28.0700	10.0
28.0900	11.0
28.1100	8.0
28.1300	11.0
28.1500	7.0
28.1700	12.0
28.1900	6.0
28.2100	8.0
28.2300	6.0
28.2500	8.0
28.2700	13.0
28.2900	11.0
28.3100	11.0
28.3300	8.0
28.3500	10.0
28.3700	8.0
28.3900	10.0
28.4100	7.0
28.4300	15.0
28.4500	12.0
28.4700	13.0
28.4900	7.0
28.5100	9.0
28.5300	10.0
28.5500	13.0
28.5700	15.0
28.5900	10.0
28.6100	22.0
28.6300	20.0
28.6500	21.0
28.6700	19.0
28.6900	19.0
28.7100	15.0
28.7300	16.0
28.7500	25.0
28.7700	16.0
28.7900	29.0
28.8100	14.0
28.8300	12.0
28.8500	14.0
28.8700	11.0
28.8900	10.0
28.9100	12.0
28.9300	7.0
28.9500	14.0
28.9700	9.0
28.9900	11.0
29.0100	11.0
29.0300	12.0
29.0500	8.0
29.0700	11.0
29.0900	8.0
29.1100	5.0
29.1300	11.0
29.1500	5.0
29.1700	15.0
29.1900	4.0
29.2100	8.0
29.2300	5.0
29.2500	13.0
29.2700	7.0
29.2900	9.0
29.3100	18.0
29.3300	11.0
29.3500	11.0
29.3700	14.0
29.3900	18.0
29.4100	9.0
29.4300	19.0
29.4500	20.0
29.4700	17.0
29.4900	17.0
29.5100	16.0
29.5300	11.0
29.5500	11.0
29.5700	16.0
29.5900	13.0
29.6100	10.0
29.6300	15.0
29.6500	9.0
29.6700	8.0
29.6900	6.0
29.7100	7.0
29.7300	3.0
29.7500	10.0
29.7700	10.0
29.7900	9.0
29.8100	12.0
29.8300	8.0
29.8500	13.0
29.8700	6.0
29.8900	5.0
29.9100	10.0
29.9300	2.0
29.9500	2.0
29.9700	9.0
29.9900	13.0
30.0100	9.0
30.0300	7.0
30.0500	11.0
30.0700	8.0
30.0900	9.0
30.1100	6.0
30.1300	12.0
30.1500	12.0
30.1700	8.0
30.1900	8.0
30.2100	12.0
30.2300	10.0
30.2500	5.0
30.2700	8.0
30.2900	7.0
30.3100	9.0
30.3300	7.0
30.3500	3.0
30.3700	8.0
30.3900	3.0
30.4100	8.0
30.4300	4.0
30.4500	13.0
30.4700	6.0
30.4900	7.0
30.5100	10.0
30.5300	10.0
30.5500	9.0
30.5700	8.0
30.5900	5.0
30.6100	11.0
30.6300	13.0
30.6500	7.0
30.6700	10.0
30.6900	8.0
30.7100	4.0
30.7300	6.0
30.7500	9.0
30.7700	8.0
30.7900	5.0
30.8100	10.0
30.8300	6.0
30.8500	5.0
30.8700	15.0
30.8900	5.0
30.9100	10.0
30.9300	9.0
30.9500	13.0
30.9700	9.0
30.9900	10.0
31.0100	6.0
31.0300	6.0
31.0500	5.0
31.0700	11.0
31.0900	8.0
31.1100	4.0
31.1300	9.0
31.1500	10.0
31.1700	8.0
31.1900	5.0
31.2100	8.0
31.2300	7.0
31.2500	3.0
31.2700	7.0
31.2900	10.0
31.3100	9.0
31.3300	7.0
31.3500	6.0
31.3700	8.0
31.3900	11.0
31.4100	4.0
31.4300	7.0
31.4500	5.0
31.4700	3.0
31.4900	8.0
31.5100	7.0
31.5300	3.0
31.5500	5.0
31.5700	3.0
31.5900	5.0
31.6100	6.0
31.6300	15.0
31.6500	10.0
31.6700	3.0
31.6900	4.0
31.7100	7.0
31.7300	10.0
31.7500	6.0
31.7700	4.0
31.7900	7.0
31.8100	13.0
31.8300	6.0
31.8500	9.0
31.8700	12.0
31.8900	13.0
31.9100	3.0
31.9300	10.0
31.9500	8.0
31.9700	2.0
31.9900	8.0
32.0100	8.0
32.0300	10.0
32.0500	11.0
32.0700	12.0
32.0900	1.0
32.1100	9.0
32.1300	6.0
32.1500	12.0
32.1700	11.0
32.1900	5.0
32.2100	10.0
32.2300	10.0
32.2500	5.0
32.2700	8.0
32.2900	6.0
32.3100	5.0
32.3300	5.0
32.3500	5.0
32.3700	7.0
32.3900	11.0
32.4100	9.0
32.4300	6.0
32.4500	3.0
32.4700	6.0
32.4900	5.0
32.5100	12.0
32.5300	7.0
32.5500	10.0
32.5700	11.0
32.5900	4.0
32.6100	8.0
32.6300	10.0
32.6500	6.0
32.6700	13.0
32.6900	11.0
32.7100	6.0
32.7300	7.0
32.7500	12.0
32.7700	16.0
32.7900	8.0
32.8100	9.0
32.8300	21.0
32.8500	13.0
32.8700	17.0
32.8900	17.0
32.9100	19.0
32.9300	24.0
32.9500	19.0
32.9700	24.0
32.9900	24.0
33.0100	31.0
33.0300	31.0
33.0500	39.0
33.0700	29.0
33.0900	26.0
33.1100	31.0
33.1300	46.0
33.1500	41.0
33.1700	39.0
33.1900	39.0
33.2100	30.0
33.2300	27.0
33.2500	32.0
33.2700	22.0
33.2900	23.0
33.3100	25.0
33.3300	17.0
33.3500	11.0
33.3700	13.0
33.3900	9.0
33.4100	14.0
33.4300	9.0
33.4500	10.0
33.4700	14.0
33.4900	15.0
33.5100	10.0
33.5300	13.0
33.5500	6.0
33.5700	12.0
33.5900	10.0
33.6100	8.0
33.6300	12.0
33.6500	13.0
33.6700	12.0
33.6900	18.0
33.7100	25.0
33.7300	14.0
33.7500	14.0
33.7700	22.0
33.7900	22.0
33.8100	19.0
33.8300	23.0
33.8500	26.0
33.8700	31.0
33.8900	17.0
33.9100	32.0
33.9300	27.0
33.9500	27.0
33.9700	27.0
33.9900	35.0
34.0100	27.0
34.0300	29.0
34.0500	44.0
34.0700	39.0
34.0900	38.0
34.1100	43.0
34.1300	36.0
34.1500	41.0
34.1700	48.0
34.1900	50.0
34.2100	36.0
34.2300	50.0
34.2500	51.0
34.2700	36.0
34.2900	39.0
34.3100	28.0
34.3300	24.0
34.3500	38.0
34.3700	30.0
34.3900	24.0
34.4100	23.0
34.4300	19.0
34.4500	25.0
34.4700	16.0
34.4900	18.0
34.5100	18.0
34.5300	15.0
34.5500	18.0
34.5700	16.0
34.5900	13.0
34.6100	12.0
34.6300	9.0
34.6500	14.0
34.6700	11.0
34.6900	5.0
34.7100	6.0
34.7300	12.0
34.7500	9.0
34.7700	11.0
34.7900	8.0
34.8100	8.0
34.8300	17.0
34.8500	3.0
34.8700	8.0
34.8900	6.0
34.9100	10.0
34.9300	17.0
34.9500	6.0
34.9700	10.0
34.9900	7.0
35.0100	8.0
35.0300	9.0
35.0500	9.0
35.0700	11.0
35.0900	8.0
35.1100	4.0
35.1300	7.0
35.1500	4.0
35.1700	3.0
35.1900	6.0
35.2100	7.0
35.2300	3.0
35.2500	10.0
35.2700	8.0
35.2900	6.0
35.3100	4.0
35.3300	4.0
35.3500	8.0
35.3700	3.0
35.3900	3.0
35.4100	2.0
35.4300	4.0
35.4500	4.0
35.4700	9.0
35.4900	4.0
35.5100	6.0
35.5300	2.0
35.5500	8.0
35.5700	9.0
35.5900	7.0
35.6100	5.0
35.6300	12.0
35.6500	5.0
35.6700	6.0
35.6900	6.0
35.7100	7.0
35.7300	10.0
35.7500	2.0
35.7700	4.0
35.7900	4.0
35.8100	14.0
35.8300	8.0
35.8500	7.0
35.8700	5.0
35.8900	3.0
35.9100	9.0
35.9300	5.0
35.9500	5.0
35.9700	7.0
35.9900	7.0
36.0100	7.0
36.0300	4.0
36.0500	5.0
36.0700	3.0
36.0900	9.0
36.1100	6.0
36.1300	8.0
36.1500	5.0
36.1700	3.0
36.1900	4.0
36.2100	7.0
36.2300	6.0
36.2500	6.0
36.2700	3.0
36.2900	3.0
36.3100	5.0
36.3300	4.0
36.3500	6.0
36.3700	5.0
36.3900	5.0
36.4100	7.0
36.4300	6.0
36.4500	8.0
36.4700	5.0
36.4900	6.0
36.5100	7.0
36.5300	3.0
36.5500	6.0
36.5700	4.0
36.5900	6.0
36.6100	8.0
36.6300	3.0
36.6500	4.0
36.6700	4.0
36.6900	4.0
36.7100	9.0
36.7300	5.0
36.7500	3.0
36.7700	9.0
36.7900	4.0
36.8100	11.0
36.8300	13.0
36.8500	17.0
36.8700	10.0
36.8900	28.0
36.9100	18.0
36.9300	32.0
36.9500	45.0
36.9700	50.0
36.9900	32.0
37.0100	41.0
37.0300	42.0
37.0500	26.0
37.0700	32.0
37.0900	28.0
37.1100	38.0
37.1300	22.0
37.1500	15.0
37.1700	8.0
37.1900	9.0
37.2100	11.0
37.2300	10.0
37.2500	12.0
37.2700	5.0
37.2900	11.0
37.3100	10.0
37.3300	7.0
37.3500	9.0
37.3700	7.0
37.3900	7.0
37.4100	8.0
37.4300	9.0
37.4500	6.0
37.4700	9.0
37.4900	8.0
37.5100	10.0
37.5300	14.0
37.5500	13.0
37.5700	11.0
37.5900	15.0
37.6100	13.0
37.6300	17.0
37.6500	22.0
37.6700	27.0
37.6900	48.0
37.7100	52.0
37.7300	59.0
37.7500	71.0
37.7700	82.0
37.7900	121.0
37.8100	135.0
37.8300	138.0
37.8500	130.0
37.8700	121.0
37.8900	105.0
37.9100	82.0
37.9300	79.0
37.9500	75.0
37.9700	59.0
37.9900	46.0
38.0100	29.0
38.0300	29.0
38.0500	12.0
38.0700	13.0
38.0900	8.0
38.1100	12.0
38.1300	8.0
38.1500	14.0
38.1700	3.0
38.1900	10.0
38.2100	6.0
38.2300	8.0
38.2500	9.0
38.2700	10.0
38.2900	3.0
38.3100	5.0
38.3300	4.0
38.3500	6.0
38.3700	9.0
38.3900	9.0
38.4100	4.0
38.4300	7.0
38.4500	13.0
38.4700	21.0
38.4900	14.0
38.5100	26.0
38.5300	25.0
38.5500	35.0
38.5700	61.0
38.5900	57.0
38.6100	42.0
38.6300	43.0
38.6500	38.0
38.6700	31.0
38.6900	21.0
38.7100	21.0
38.7300	16.0
38.7500	23.0
38.7700	10.0
38.7900	13.0
38.8100	19.0
38.8300	11.0
38.8500	6.0
38.8700	3.0
38.8900	8.0
38.9100	4.0
38.9300	3.0
38.9500	5.0
38.9700	6.0
38.9900	8.0
39.0100	1.0
39.0300	9.0
39.0500	8.0
39.0700	7.0
39.0900	5.0
39.1100	9.0
39.1300	3.0
39.1500	4.0
39.1700	9.0
39.1900	6.0
39.2100	6.0
39.2300	2.0
39.2500	5.0
39.2700	8.0
39.2900	6.0
39.3100	8.0
39.3300	9.0
39.3500	10.0
39.3700	6.0
39.3900	7.0
39.4100	5.0
39.4300	5.0
39.4500	5.0
39.4700	4.0
39.4900	3.0
39.5100	6.0
39.5300	6.0
39.5500	3.0
39.5700	3.0
39.5900	5.0
39.6100	1.0
39.6300	4.0
39.6500	4.0
39.6700	4.0
39.6900	5.0
39.7100	5.0
39.7300	5.0
39.7500	3.0
39.7700	5.0
39.7900	5.0
39.8100	4.0
39.8300	4.0
39.8500	8.0
39.8700	0.0
39.8900	6.0
39.9100	6.0
39.9300	4.0
39.9500	2.0
39.9700	6.0
39.9900	2.0
40.0100	5.0
40.0300	5.0
40.0500	4.0
40.0700	4.0
40.0900	3.0
40.1100	7.0
40.1300	0.0
40.1500	5.0
40.1700	1.0
40.1900	2.0
40.2100	5.0
40.2300	3.0
40.2500	1.0
40.2700	2.0
40.2900	2.0
40.3100	5.0
40.3300	6.0
40.3500	2.0
40.3700	2.0
40.3900	6.0
40.4100	4.0
40.4300	4.0
40.4500	7.0
40.4700	3.0
40.4900	7.0
40.5100	2.0
40.5300	0.0
40.5500	3.0
40.5700	6.0
40.5900	2.0
40.6100	4.0
40.6300	4.0
40.6500	4.0
40.6700	4.0
40.6900	5.0
40.7100	12.0
40.7300	6.0
40.7500	11.0
40.7700	6.0
40.7900	3.0
40.8100	1.0
40.8300	3.0
40.8500	6.0
40.8700	4.0
40.8900	3.0
40.9100	8.0
40.9300	4.0
40.9500	2.0
40.9700	4.0
40.9900	7.0
41.0100	9.0
41.0300	5.0
41.0500	5.0
41.0700	5.0
41.0900	2.0
41.1100	7.0
41.1300	3.0
41.1500	2.0
41.1700	1.0
41.1900	0.0
41.2100	7.0
41.2300	3.0
41.2500	4.0
41.2700	7.0
41.2900	7.0
41.3100	7.0
41.3300	4.0
41.3500	4.0
41.3700	5.0
41.3900	10.0
41.4100	2.0
41.4300	4.0
41.4500	3.0
41.4700	5.0
41.4900	7.0
41.5100	2.0
41.5300	5.0
41.5500	4.0
41.5700	3.0
41.5900	4.0
41.6100	2.0
41.6300	7.0
41.6500	6.0
41.6700	7.0
41.6900	4.0
41.7100	3.0
41.7300	5.0
41.7500	8.0
41.7700	4.0
41.7900	5.0
41.8100	1.0
41.8300	4.0
41.8500	2.0
41.8700	7.0
41.8900	3.0
41.9100	5.0
41.9300	3.0
41.9500	7.0
41.9700	2.0
41.9900	3.0
42.0100	6.0
42.0300	3.0
42.0500	4.0
42.0700	2.0
42.0900	3.0
42.1100	2.0
42.1300	3.0
42.1500	2.0
42.1700	5.0
42.1900	3.0
42.2100	4.0
42.2300	1.0
42.2500	3.0
42.2700	4.0
42.2900	2.0
42.3100	2.0
42.3300	2.0
42.3500	6.0
42.3700	1.0
42.3900	3.0
42.4100	3.0
42.4300	4.0
42.4500	4.0
42.4700	4.0
42.4900	4.0
42.5100	3.0
42.5300	2.0
42.5500	7.0
42.5700	2.0
42.5900	4.0
42.6100	4.0
42.6300	6.0
42.6500	4.0
42.6700	5.0
42.6900	3.0
42.7100	2.0
42.7300	8.0
42.7500	2.0
42.7700	5.0
42.7900	6.0
42.8100	2.0
42.8300	6.0
42.8500	2.0
42.8700	5.0
42.8900	6.0
42.9100	3.0
42.9300	4.0
42.9500	3.0
42.9700	9.0
42.9900	3.0
43.0100	1.0
43.0300	2.0
43.0500	3.0
43.0700	6.0
43.0900	1.0
43.1100	5.0
43.1300	4.0
43.1500	3.0
43.1700	3.0
43.1900	2.0
43.2100	2.0
43.2300	3.0
43.2500	4.0
43.2700	6.0
43.2900	6.0
43.3100	1.0
43.3300	3.0
43.3500	2.0
43.3700	3.0
43.3900	5.0
43.4100	4.0
43.4300	2.0
43.4500	5.0
43.4700	2.0
43.4900	4.0
43.5100	1.0
43.5300	3.0
43.5500	3.0
43.5700	1.0
43.5900	1.0
43.6100	1.0
43.6300	4.0
43.6500	3.0
43.6700	3.0
43.6900	3.0
43.7100	1.0
43.7300	4.0
43.7500	0.0
43.7700	6.0
43.7900	4.0
43.8100	3.0
43.8300	4.0
43.8500	4.0
43.8700	2.0
43.8900	6.0
43.9100	5.0
43.9300	2.0
43.9500	2.0
43.9700	5.0
43.9900	5.0
44.0100	8.0
44.0300	3.0
44.0500	2.0
44.0700	1.0
44.0900	9.0
44.1100	6.0
44.1300	8.0
44.1500	1.0
44.1700	5.0
44.1900	3.0
44.2100	1.0
44.2300	3.0
44.2500	1.0
44.2700	7.0
44.2900	0.0
44.3100	3.0
44.3300	2.0
44.3500	2.0
44.3700	3.0
44.3900	4.0
44.4100	5.0
44.4300	3.0
44.4500	4.0
44.4700	3.0
44.4900	3.0
44.5100	3.0
44.5300	3.0
44.5500	4.0
44.5700	2.0
44.5900	2.0
44.6100	3.0
44.6300	6.0
44.6500	8.0
44.6700	1.0
44.6900	1.0
44.7100	3.0
44.7300	3.0
44.7500	3.0
44.7700	4.0
44.7900	2.0
44.8100	2.0
44.8300	2.0
44.8500	3.0
44.8700	3.0
44.8900	2.0
44.9100	6.0
44.9300	4.0
44.9500	3.0
44.9700	2.0
44.9900	0.0
45.0100	5.0
45.0300	9.0
45.0500	6.0
45.0700	6.0
45.0900	1.0
45.1100	7.0
45.1300	2.0
45.1500	1.0
45.1700	1.0
45.1900	6.0
45.2100	3.0
45.2300	3.0
45.2500	5.0
45.2700	4.0
45.2900	4.0
45.3100	2.0
45.3300	2.0
45.3500	0.0
45.3700	1.0
45.3900	5.0
45.4100	3.0
45.4300	2.0
45.4500	0.0
45.4700	1.0
45.4900	2.0
45.5100	5.0
45.5300	1.0
45.5500	1.0
45.5700	5.0
45.5900	3.0
45.6100	5.0
45.6300	4.0
45.6500	3.0
45.6700	3.0
45.6900	1.0
45.7100	4.0
45.7300	12.0
45.7500	3.0
45.7700	7.0
45.7900	4.0
45.8100	1.0
45.8300	5.0
45.8500	7.0
45.8700	6.0
45.8900	4.0
45.9100	6.0
45.9300	3.0
45.9500	2.0
45.9700	5.0
45.9900	4.0
46.0100	5.0
46.0300	2.0
46.0500	4.0
46.0700	2.0
46.0900	2.0
46.1100	2.0
46.1300	3.0
46.1500	5.0
46.1700	7.0
46.1900	1.0
46.2100	5.0
46.2300	4.0
46.2500	4.0
46.2700	4.0
46.2900	7.0
46.3100	4.0
46.3300	4.0
46.3500	4.0
46.3700	10.0
46.3900	7.0
46.4100	6.0
46.4300	4.0
46.4500	6.0
46.4700	2.0
46.4900	9.0
46.5100	5.0
46.5300	9.0
46.5500	5.0
46.5700	10.0
46.5900	3.0
46.6100	6.0
46.6300	8.0
46.6500	7.0
46.6700	10.0
46.6900	5.0
46.7100	7.0
46.7300	5.0
46.7500	8.0
46.7700	6.0
46.7900	4.0
46.8100	7.0
46.8300	12.0
46.8500	10.0
46.8700	12.0
46.8900	12.0
46.9100	11.0
46.9300	5.0
46.9500	7.0
46.9700	14.0
46.9900	11.0
47.0100	11.0
47.0300	9.0
47.0500	14.0
47.0700	14.0
47.0900	16.0
47.1100	20.0
47.1300	14.0
47.1500	13.0
47.1700	21.0
47.1900	17.0
47.2100	17.0
47.2300	17.0
47.2500	23.0
47.2700	14.0
47.2900	15.0
47.3100	14.0
47.3300	22.0
47.3500	24.0
47.3700	16.0
47.3900	12.0
47.4100	20.0
47.4300	15.0
47.4500	22.0
47.4700	37.0
47.4900	26.0
47.5100	34.0
47.5300	38.0
47.5500	21.0
47.5700	33.0
47.5900	24.0
47.6100	26.0
47.6300	22.0
47.6500	17.0
47.6700	17.0
47.6900	16.0
47.7100	18.0
47.7300	20.0
47.7500	19.0
47.7700	18.0
47.7900	16.0
47.8100	22.0
47.8300	17.0
47.8500	19.0
47.8700	24.0
47.8900	23.0
47.9100	34.0
47.9300	47.0
47.9500	35.0
47.9700	39.0
47.9900	80.0
48.0100	111.0
48.0300	116.0
48.0500	143.0
48.0700	176.0
48.0900	177.0
48.1100	175.0
48.1300	176.0
48.1500	151.0
48.1700	140.0
48.1900	135.0
48.2100	95.0
48.2300	82.0
48.2500	74.0
48.2700	56.0
48.2900	37.0
48.3100	29.0
48.3300	19.0
48.3500	21.0
48.3700	15.0
48.3900	5.0
48.4100	10.0
48.4300	9.0
48.4500	8.0
48.4700	7.0
48.4900	4.0
48.5100	7.0
48.5300	7.0
48.5500	4.0
48.5700	8.0
48.5900	5.0
48.6100	4.0
48.6300	5.0
48.6500	6.0
48.6700	4.0
48.6900	1.0
48.7100	1.0
48.7300	4.0
48.7500	5.0
48.7700	6.0
48.7900	5.0
48.8100	3.0
48.8300	5.0
48.8500	6.0
48.8700	6.0
48.8900	3.0
48.9100	6.0
48.9300	4.0
48.9500	3.0
48.9700	6.0
48.9900	1.0
49.0100	6.0
49.0300	3.0
49.0500	4.0
49.0700	4.0
49.0900	2.0
49.1100	3.0
49.1300	2.0
49.1500	1.0
49.1700	4.0
49.1900	10.0
49.2100	2.0
49.2300	4.0
49.2500	3.0
49.2700	6.0
49.2900	1.0
49.3100	1.0
49.3300	3.0
49.3500	3.0
49.3700	6.0
49.3900	2.0
49.4100	3.0
49.4300	3.0
[truncated: 2,028 more rows]
